# Supplementary material for: Esrrb Is a Direct Nanog Target Gene that Can Substitute for Nanog Function in Pluripotent Cells
Source: Cell Stem Cell. 2012 Oct 5;11(4):477–90. doi: 10.1016/j.stem.2012.08.002 (PMC3473361; doi:10.1016/j.stem.2012.08.002)
Supplement: Table S1. All Gene Expression Data Relative to Figure 1 and Figure S2 [file mmc2.xls]

## Sheet: Top250+Bottom250 High Priority 
Supplementary Table 1.1 | Top250+Bottom250 High Priority Nanog Candidates
Data sorted by Nanaog Priority Candidate Factor (NCPF*; Column Q). Shown are the top and bottom 250 genes.
orange	marks substantial fold changes positively correlated with Nanog expression (less or equal -log2(1.5))
blue	marks substantial fold changes negatively correlated with Nanog expression (less or equal -log2(1.5))
**	TF = Transcription factor. These annotations are based on data from Ravasi et al. (2010).
***	Transcription factor binding sites were identified in a reanalysis of data from Chen et al. (2008) and Marson et al. (2008), see methods.
General Information							DeepSAGE Gene Expression										Illumina BeadArray (ESDN-NERT)
Stable Identifiers			Gene Name and Description				Tag Counts (quantile-normalized)					Fold Change (log2)		Differentially Expressed?			Intensity (log2, quantile-normalized, corrected to 0h)																					Fold Change (log2)							P-value (FDR-adjusted)
GeneProf ID	Ensembl Gene ID	Illumina WG v2 Probe ID(s)	Gene Symbol / Name	Feature Type	Description	TF**	RCN(t)	RCNβH(t) R1	RCNβH(t) R2	TNG GFP+	TNG GFP-	RCNβH(t)/RCN(t)	TNG GFP- / GFP+	RCNβH(t)/RCN(t)	TNG GFP- / GFP+	NCPF*	0h R1	0h R2	0h R3	1h R1	1h R2	1h R3	2h R1	2h R2	2h R3	3h R1	3h R2	3h R3	4h R1	4h R2	4h R3	5h R1	5h R2	5h R3	6h R1	6h R2	6h R3	0h/0h	1h/0h	2h/0h	3h/0h	4h/0h	5h/0h	6h/0h	1h/0h	2h/0h	3h/0h	4h/0h	5h/0h
10310	ENSMUSG00000051176	ILMN_2961604	Zfp42	protein_coding	zinc finger protein 42 Gene [Source:MGI Symbol;Acc:MGI:99187]	TRUE	6220.61	7583.38	3435.6	11567.6	3600.46	-0.175107	-1.68356	FALSE	TRUE	-22391.4	10.4525	10.5798	10.5866	10.6675	10.6114	10.9878	10.9411	10.9273	10.981	10.6995	10.9302	11.1636	11.1783	10.9451	10.1292	11.1583	11.0767	11.2249	11.1275	11.1543	11.1516	0	0.215933	0.410142	0.391446	0.211227	0.613643	0.604836	0.894517	0.688519	0.571289	0.669015	0.17662
22919	ENSMUSG00000030246	ILMN_2660466	Ldhb	protein_coding	lactate dehydrogenase B Gene [Source:MGI (curated);Acc:MGI:96763]	FALSE	6757.44	2326.97	2664.42	4587.76	2558.68	-1.43667	-0.842142	TRUE	TRUE	-19624.6	10.5156	10.5996	10.5356	10.4146	10.5094	10.3413	10.3987	10.3097	10.6876	10.0921	10.3041	10.6225	10.4855	10.4466	9.56539	10.3194	10.133	10.5172	10.4998	10.4233	10.4561	0	-0.128492	-0.0849251	-0.210741	-0.38444	-0.227088	-0.0905727	0.946448	0.972609	0.829112	0.361083	0.799066
16440	ENSMUSG00000046341	ILMN_1248132	RP23-222K9.2	pseudogene		FALSE	4463.33	2699.21	2138.57	4762.01	2164.8	-0.883503	-1.13697	TRUE	TRUE	-13249.5	8.44457	8.30522	8.2587	8.13808	8.27248	7.99444	8.28541	7.83546	8.29112	8.00513	8.15662	8.00295	7.82466	8.33497	8.25086	8.12364	8.00155	8.36942	8.13913	8.05434	7.79314	0	-0.20116	-0.198831	-0.28126	-0.19933	-0.171289	-0.340623	0.869296	0.866413	0.616987	0.58045	0.803312
26618	ENSMUSG00000000486	ILMN_1225633	Sept1	protein_coding	septin 1 Gene [Source:MGI (curated);Acc:MGI:1858916]	FALSE	3385.93	2110.08	2871.84	4875.6	1536.55	-0.442698	-1.66524	FALSE	TRUE	-13134.7	8.01986	7.53794	7.57204	7.54295	7.62346	7.57105	7.42081	7.45622	7.57008	7.3624	7.4908	7.57774	7.53706	7.6937	7.08895	7.43891	7.53481	7.65344	7.59241	7.57746	7.8811	0	-0.130791	-0.227574	-0.232966	-0.270043	-0.16756	-0.0262863	0.916609	0.825798	0.701819	0.392003	0.799066
112	ENSMUSG00000064363	ILMN_2419660 / ILMN_1241022 / ILMN_2512204 / ILMN_2428846 / ILMN_2551741 / ILMN_2735766	mt-Nd4	protein_coding	mitochondrially encoded NADH dehydrogenase 4 Gene [Source:MGI Symbol;Acc:MGI:102498]	FALSE	17364.1	11799	7747.75	10827.2	9373.67	-0.829114	-0.207958	TRUE	FALSE	-12284.9	8.69216	8.65471	8.70705	8.53023	8.61153	8.21688	8.69571	8.46476	9.04501	8.21067	8.52289	8.27807	8.38403	8.60513	8.4588	8.69727	8.63725	8.95479	8.41034	8.12414	7.95982	0	-0.23176	0.0505226	-0.34743	-0.201987	0.0784633	-0.519874	0.847869	0.980662	0.48852	0.576136	0.933225
116	ENSMUSG00000064367	ILMN_1238153 / ILMN_2551741 / ILMN_2507810	mt-Nd5	protein_coding	mitochondrially encoded NADH dehydrogenase 5 Gene [Source:MGI Symbol;Acc:MGI:102496]	FALSE	8301.28	5728.06	3108.46	3574.76	2343.31	-0.909703	-0.609085	TRUE	TRUE	-10636.7	11.0947	11.049	11.2318	10.7846	11.0178	11.1911	11.0374	11.1727	11.1088	10.9085	10.9575	11.1593	11.0417	10.8841	10.2582	11.0162	11.1103	11.1044	11.1263	10.818	10.9558	0	-0.127338	-0.0189078	-0.116768	-0.397167	-0.0482107	-0.158493	0.93171	0.993881	0.898362	0.216106	0.962823
32411	ENSMUSG00000029304	ILMN_2690603	Spp1	protein_coding	secreted phosphoprotein 1 Gene [Source:MGI (curated);Acc:MGI:98389]	FALSE	2719.67	1036.69	879.917	2103.14	1021.46	-1.5039	-1.04119	TRUE	TRUE	-10054.2	10.0959	9.89614	10.1443	10.2718	10.2562	9.97539	10.543	10.3714	10.5484	10.4806	10.5583	10.4308	10.6263	10.601	10.898	10.727	10.9095	10.8431	10.6562	10.8084	10.5608	0	0.122383	0.442152	0.444439	0.662995	0.781078	0.629703	0.885033	0.0853324	0.0453527	0.00101128	0.00019964
15251	ENSMUSG00000021196	ILMN_2673233 / ILMN_1237695 / ILMN_1241571 / ILMN_2612858 / ILMN_2807702	Pfkp	protein_coding	phosphofructokinase, platelet Gene [Source:MGI (curated);Acc:MGI:1891833]	FALSE	2798.92	785.126	805.622	2375.17	1545.5	-1.81387	-0.619638	TRUE	TRUE	-9842.69	7.45671	7.3097	7.22442	7.31952	7.26945	7.52538	7.58241	7.40745	7.37698	6.99396	7.42489	7.4515	7.33458	7.33757	7.00952	7.4114	7.36691	7.40001	7.27906	7.26168	7.38984	0	0.0411731	0.125337	-0.0401584	-0.103053	0.0624987	-0.0200844	0.973976	0.89689	0.963844	0.752317	0.931191
32341	ENSMUSG00000028832	ILMN_1248132	Stmn1	protein_coding	stathmin 1 Gene [Source:MGI (curated);Acc:MGI:96739]	FALSE	1821.13	1225.21	932.504	4021.65	1633.47	-0.754781	-1.29932	TRUE	TRUE	-8129.81	8.44457	8.30522	8.2587	8.13808	8.27248	7.99444	8.28541	7.83546	8.29112	8.00513	8.15662	8.00295	7.82466	8.33497	8.25086	8.12364	8.00155	8.36942	8.13913	8.05434	7.79314	0	-0.20116	-0.198831	-0.28126	-0.19933	-0.171289	-0.340623	0.869296	0.866413	0.616987	0.58045	0.803312
21822	ENSMUSG00000002227	ILMN_1249117 / ILMN_2915279 / ILMN_1254962	Mov10	protein_coding	Moloney leukemia virus 10 Gene [Source:MGI (curated);Acc:MGI:97054]	FALSE	1611.49	682.402	521.767	1906.8	789.408	-1.41886	-1.27124	TRUE	TRUE	-7977.46	6.70597	6.65528	6.65654	6.69141	6.67253	6.83107	6.72309	6.776	6.65715	6.71069	6.75102	6.82507	6.75906	6.76963	6.61761	6.75036	6.74311	6.7779	6.85372	6.82673	6.82896	0	0.0590767	0.0461554	0.0896661	0.0428409	0.0845287	0.163876	0.88588	0.918788	0.639477	0.755335	0.637939
29645	ENSMUSG00000021255	ILMN_1228497 / ILMN_2555396	Esrrb	protein_coding	estrogen related receptor, beta Gene [Source:MGI (curated);Acc:MGI:1346832]	TRUE	3492.1	2519.29	2016.58	1403.99	552.685	-0.622491	-1.34342	TRUE	TRUE	-7717.76	10.6916	10.6179	10.7999	10.9826	10.9856	11.1554	11.2247	11.2223	11.248	11.5665	11.6337	11.5733	11.8447	11.9331	11.909	11.9767	12.0023	11.834	12.0443	11.9363	11.8116	0	0.338097	0.528548	0.888035	1.19249	1.23453	1.22763	0.0823911	0.000332268	7.83503e-07	5.56866e-09	3.08491e-09
14899	ENSMUSG00000012396	ILMN_2706623 / ILMN_1245732	Nanog	protein_coding	Nanog homeobox Gene [Source:MGI (curated);Acc:MGI:1919200]	TRUE	1055.71	212.695	209.083	568.578	170.641	-2.3182	-1.7305	TRUE	TRUE	-7267.24	7.56618	7.63676	7.48022	7.52776	7.56236	7.32057	7.3253	7.23332	7.31237	7.22631	7.32746	7.13744	7.17725	7.23124	7.68559	7.28492	7.2232	7.3218	7.28835	7.18175	7.13811	0	-0.0908246	-0.270727	-0.330652	-0.196362	-0.284416	-0.358321	0.924844	0.569385	0.254275	0.393918	0.305912
29285	ENSMUSG00000003032	ILMN_1221264 / ILMN_2547260 / ILMN_1241903 / ILMN_2999439	Klf4	protein_coding	Kruppel-like factor 4 (gut) Gene [Source:MGI (curated);Acc:MGI:1342287]	TRUE	577.4	177.2	136.99	1039.82	263.6	-1.87127	-1.97584	TRUE	TRUE	-6497.36	7.53058	7.37482	7.53172	7.70058	7.55515	7.42982	7.90961	7.83407	7.9872	7.96492	8.11875	8.11326	8.08168	8.26491	7.9204	8.11035	8.17375	8.31339	8.2022	8.17847	8.20413	0	0.0828106	0.431254	0.586605	0.609959	0.72012	0.715895	0.913041	0.035813	0.00138212	0.00057856	9.95397e-05
29941	ENSMUSG00000025491	ILMN_1245129 / ILMN_1214071 / ILMN_1217180 / ILMN_2640765	Ifitm1	protein_coding	interferon induced transmembrane protein 1 Gene [Source:MGI (curated);Acc:MGI:1915963]	FALSE	2305.98	806.652	1160.84	4535.99	3558.14	-1.22818	-0.350206	TRUE	FALSE	-6162.32	11.283	11.439	11.196	11.4384	11.4762	11.3758	11.4765	11.47	11.5831	11.5733	11.4762	11.7477	11.64	11.5807	10.9517	11.6536	11.5906	11.7709	11.6249	11.6569	12.0645	0	0.124132	0.203851	0.29308	0.0848048	0.365723	0.476112	0.93171	0.865198	0.602436	0.859381	0.396192
10111	ENSMUSG00000032449	ILMN_2434798 / ILMN_2733277 / ILMN_1245421	Slc25a36	protein_coding	solute carrier family 25, member 36 Gene [Source:MGI (curated);Acc:MGI:1924909]	FALSE	3574.76	1614.83	1838.89	1328.87	835.973	-1.04926	-0.668028	TRUE	TRUE	-5422.37	7.12644	6.98703	7.00428	7.05695	7.04464	7.05762	6.99994	7.04036	7.02037	6.89336	7.05738	6.95198	6.99101	6.98274	7.15056	7.00925	7.00056	6.96498	6.99383	6.95807	6.921	0	0.0138262	-0.0190235	-0.0716725	0.00218709	-0.0476501	-0.0816145	0.981641	0.97679	0.752645	0.993082	0.853138
27349	ENSMUSG00000026193	ILMN_2588227 / ILMN_2595714 / ILMN_2646618 / ILMN_1260125	Fn1	protein_coding	fibronectin 1 Gene [Source:MGI Symbol;Acc:MGI:95566]	FALSE	3055.85	910.919	865.029	413.4	318.148	-1.78183	-0.376796	TRUE	FALSE	-5184.67	7.98896	7.89729	7.81512	7.82491	7.79034	8.02634	7.86563	8.03643	7.86929	7.73864	7.68345	7.92345	7.72961	7.70516	7.29936	7.78437	7.93278	7.89661	7.74752	7.63417	7.84945	0	-0.0199272	0.0233227	-0.118615	-0.322417	-0.0292052	-0.156744	0.990486	0.987251	0.823626	0.139361	0.968298
119	ENSMUSG00000064370	ILMN_1239479 / ILMN_1238153 / ILMN_1239040	mt-Cytb	protein_coding	mitochondrially encoded cytochrome b Gene [Source:MGI Symbol;Acc:MGI:102501]	FALSE	5168.51	3711.75	2631.5	7800.43	6434.41	-0.704347	-0.277707	TRUE	FALSE	-4966.16	13.463	13.5238	13.552	13.6031	13.6849	13.6583	13.7174	13.6393	13.6583	13.5749	13.7198	13.5563	13.5942	13.5074	13.6027	13.6346	13.7509	13.6128	13.7315	13.4926	13.6784	0	0.135846	0.158708	0.1041	0.0551489	0.153161	0.121226	0.777512	0.564442	0.680586	0.743716	0.364493
25362	ENSMUSG00000054753	ILMN_2988979 / ILMN_2532998	AU018091	protein_coding	cationic amino acid transporter 5 [Source:RefSeq peptide;Acc:NP_001004153]	FALSE	1835.28	581.065	980.144	1331.24	733.973	-1.23227	-0.858093	TRUE	TRUE	-4773.12	0	0	0	0	0	0	0	0	0	0	0	0	0	0	0	0	0	0	0	0	0	0	0	0	0	0	0	0	0	0	0	0	0
29463	ENSMUSG00000049422	ILMN_2749037	Chchd10	protein_coding	coiled-coil-helix-coiled-coil-helix domain containing 10 Gene [Source:MGI Symbol;Acc:MGI:2143558]	FALSE	8453.48	6001.45	7005.91	12064.8	9588	-0.378238	-0.331467	FALSE	FALSE	-4343.1	12.7138	12.9911	12.9791	12.995	12.8014	12.7466	12.8725	12.8711	12.821	12.7802	12.8064	12.7619	12.8374	12.9081	13.1884	12.8519	12.7269	12.8137	12.8949	12.8408	12.6352	0	-0.0470177	-0.039825	-0.11185	0.0833033	-0.0971959	-0.104378	0.960891	0.974359	0.814119	0.755887	0.838005
17181	ENSMUSG00000017754	ILMN_2589401 / ILMN_2669714	Pltp	protein_coding	phospholipid transfer protein Gene [Source:MGI (curated);Acc:MGI:103151]	FALSE	2020.06	590.671	657.068	340.379	212.311	-1.69349	-0.678419	TRUE	TRUE	-4298.77	8.06954	7.87532	7.93209	7.83442	7.80542	7.7777	7.6703	7.70677	7.66763	7.63913	7.70307	7.90562	7.54151	7.6311	7.04309	7.54811	7.57264	7.67399	7.59431	7.60301	7.89721	0	-0.153137	-0.277413	-0.209707	-0.553745	-0.360736	-0.260804	0.879129	0.657842	0.680229	0.0203535	0.234519
4813	ENSMUSG00000031818	ILMN_2600274	Cox4i1	protein_coding	cytochrome c oxidase subunit IV isoform 1 Gene [Source:MGI Symbol;Acc:MGI:88473]	FALSE	5227.36	3125.62	3523.21	3157.66	2301.21	-0.652823	-0.456293	TRUE	FALSE	-4264.9	12.3812	12.4189	12.4503	12.3369	12.4414	12.2841	12.4113	12.1576	12.3175	12.2458	12.234	12.2726	12.3246	12.4753	12.6894	12.3932	12.3456	12.1596	12.3812	12.4014	12.3008	0	-0.0626675	-0.121348	-0.16602	0.0796046	-0.117308	-0.055707	0.942339	0.852131	0.596134	0.731524	0.741428
32794	ENSMUSG00000050917	ILMN_2608629	Fgf4	protein_coding	fibroblast growth factor 4 Gene [Source:MGI Symbol;Acc:MGI:95518]	FALSE	2204.58	857.864	1587.82	1952.71	1146	-0.84974	-0.768349	TRUE	TRUE	-4057.69	6.91446	6.84989	6.87601	6.74973	6.72261	7.15488	6.9335	6.97377	6.8576	6.91917	6.88306	6.95612	6.98384	6.88939	6.79731	6.92815	7.0967	6.92889	7.09012	7.10354	6.94815	0	-0.00437964	0.0415011	0.039333	0.0100631	0.104459	0.167147	0.997489	0.971298	0.951833	0.979533	0.804072
13304	ENSMUSG00000020914	ILMN_2830661 / ILMN_1251719 / ILMN_1255436	Top2a	protein_coding	topoisomerase (DNA) II alpha Gene [Source:MGI (curated);Acc:MGI:98790]	FALSE	3074.91	2176.25	1060.08	2699.21	2012.38	-0.925767	-0.423453	TRUE	FALSE	-4013.18	7.52842	7.69422	7.76487	7.6445	7.7802	7.64959	7.90598	7.75643	7.7102	7.91564	7.75753	7.77448	7.66425	7.82033	7.93848	7.7977	7.73358	7.74748	7.74389	7.6581	7.6153	0	0.028931	0.128372	0.153381	0.145186	0.0970839	0.00993065	0.971691	0.812206	0.588786	0.389326	0.775556
14226	ENSMUSG00000048402	ILMN_2522863 / ILMN_2668750	Gli2	protein_coding	GLI-Kruppel family member GLI2 Gene [Source:MGI Symbol;Acc:MGI:95728]	TRUE	406.688	42.2552	37.8	215.586	64.8762	-3.3128	-1.71711	TRUE	TRUE	-3882.05	7.39202	7.78817	7.48916	7.61923	7.65777	7.60197	7.64506	7.61245	7.62564	7.84627	7.80158	7.73721	8.0336	7.86981	8.11071	8.07677	8.04143	8.15531	8.20651	8.04823	8.09946	0	0.0698758	0.0712682	0.238573	0.44826	0.534723	0.561619	0.926631	0.92681	0.310209	0.00548542	0.000966996
6539	ENSMUSG00000032294	ILMN_2756041	Pkm2	protein_coding	pyruvate kinase, muscle Gene [Source:MGI Symbol;Acc:MGI:97591]	FALSE	19103.9	17186.6	11799	36702.1	36702.1	-0.398504	0	FALSE	FALSE	-3858.77	12.1259	11.9326	12.0289	11.9457	11.881	12.2183	11.9016	11.9911	11.9321	11.887	11.9735	11.961	11.9162	11.8913	11.2164	11.7298	11.8376	12.1535	11.882	11.881	11.878	0	-0.0141044	-0.0874902	-0.088622	-0.354461	-0.12215	-0.14875	0.995406	0.959262	0.9251	0.257449	0.880184
27386	ENSMUSG00000066475	ILMN_1213781	AC147029.1	protein_coding		FALSE	924.337	431.975	784.003	20.9588	3.84764	-0.603562	-2.17944	TRUE	TRUE	-3353.82	12.6928	12.7353	12.7904	12.7143	12.6223	12.7005	12.7899	12.6223	12.6338	12.3941	12.8044	12.5682	12.6136	12.6987	12.9532	12.6809	12.7297	12.4112	12.6868	12.3597	12.5151	0	-0.0604992	-0.0574832	-0.150632	0.0156541	-0.132244	-0.218985	0.958411	0.968055	0.77763	0.97371	0.800695
13908	ENSMUSG00000082035	ILMN_1213781	AL732365.1	pseudogene		FALSE	924.337	431.975	784.003	20.9588	3.84764	-0.603562	-2.17944	TRUE	TRUE	-3353.82	12.6928	12.7353	12.7904	12.7143	12.6223	12.7005	12.7899	12.6223	12.6338	12.3941	12.8044	12.5682	12.6136	12.6987	12.9532	12.6809	12.7297	12.4112	12.6868	12.3597	12.5151	0	-0.0604992	-0.0574832	-0.150632	0.0156541	-0.132244	-0.218985	0.958411	0.968055	0.77763	0.97371	0.800695
8031	ENSMUSG00000066543	ILMN_1213781	AC160540.1	pseudogene		FALSE	924.337	431.975	784.003	20.9588	3.84764	-0.603562	-2.17944	TRUE	TRUE	-3353.82	12.6928	12.7353	12.7904	12.7143	12.6223	12.7005	12.7899	12.6223	12.6338	12.3941	12.8044	12.5682	12.6136	12.6987	12.9532	12.6809	12.7297	12.4112	12.6868	12.3597	12.5151	0	-0.0604992	-0.0574832	-0.150632	0.0156541	-0.132244	-0.218985	0.958411	0.968055	0.77763	0.97371	0.800695
19588	ENSMUSG00000062328	ILMN_1213781	Rpl17	protein_coding	ribosomal protein L17 Gene [Source:MGI Symbol;Acc:MGI:2448270]	FALSE	924.337	431.975	785.839	20.9588	3.84764	-0.601389	-2.17944	TRUE	TRUE	-3351.43	12.6928	12.7353	12.7904	12.7143	12.6223	12.7005	12.7899	12.6223	12.6338	12.3941	12.8044	12.5682	12.6136	12.6987	12.9532	12.6809	12.7297	12.4112	12.6868	12.3597	12.5151	0	-0.0604992	-0.0574832	-0.150632	0.0156541	-0.132244	-0.218985	0.958411	0.968055	0.77763	0.97371	0.800695
18644	ENSMUSG00000031297	ILMN_1257987 / ILMN_1212906	Slc7a3	protein_coding	solute carrier family 7 (cationic amino acid transporter, y+ system), member 3 Gene [Source:MGI (curated);Acc:MGI:1100521]	FALSE	1895.24	587	795.158	1731.48	1583.05	-1.45413	-0.12922	TRUE	FALSE	-3305.19	10.7639	10.8169	10.6944	10.8228	10.984	10.8023	11.0779	11.0045	11.2814	11.3556	11.2033	11.2901	11.3531	11.1636	11.557	11.3362	11.4895	11.2814	11.3362	11.3837	11.1389	0	0.111333	0.362857	0.524629	0.599519	0.610636	0.527888	0.894626	0.237722	0.0112595	0.00219463	0.00161639
10517	ENSMUSG00000017861	ILMN_1249829 / ILMN_2637886 / ILMN_2826881 / ILMN_2609025	Mybl2	protein_coding	myeloblastosis oncogene-like 2 Gene [Source:MGI (curated);Acc:MGI:101785]	TRUE	3622.55	4261.01	3757.08	3636.84	1658.15	0.146214	-1.13264	FALSE	TRUE	-3295.76	7.76712	7.40156	7.54641	7.53612	7.54896	7.71346	7.51192	7.69562	7.60683	7.57819	7.56389	7.96806	7.57346	7.52115	6.80939	7.4494	7.77303	7.71058	7.67764	7.58963	7.73913	0	0.0278143	0.0330914	0.131683	-0.270368	0.0726381	0.0970981	0.992095	0.989589	0.894258	0.485051	0.949293
5800	ENSMUSG00000024493	ILMN_1257702 / ILMN_2544674 / ILMN_2899591	Lars	protein_coding	leucyl-tRNA synthetase Gene [Source:MGI Symbol;Acc:MGI:1913808]	FALSE	1349.45	513.3	648.206	3558.14	3331.27	-1.21496	-0.0950228	TRUE	FALSE	-3226.32	11.1884	11.4623	11.3301	11.3888	11.4405	11.4247	11.5781	11.4982	11.401	11.5917	11.5416	11.3415	11.5214	11.3441	11.772	11.4216	11.5627	11.5139	11.3581	11.1985	11.2647	0	0.0910918	0.165516	0.164688	0.218928	0.172466	-0.0531651	0.913733	0.8008	0.685574	0.281901	0.617743
24590	ENSMUSG00000028164	ILMN_2835723 / ILMN_1243565 / ILMN_1233274	Manba	protein_coding	mannosidase, beta A, lysosomal Gene [Source:MGI (curated);Acc:MGI:88175]	FALSE	589.405	162.12	152.4	462.599	187.496	-1.89941	-1.29834	TRUE	TRUE	-3178.16	7.7867	7.7334	7.85087	7.81863	7.86214	7.94269	8.055	8.22414	8.16462	8.11589	8.1853	8.39459	8.34862	8.10569	7.72055	8.39419	8.45222	8.45212	8.44211	8.39827	8.43571	0	0.0841626	0.357598	0.441607	0.267963	0.642522	0.635042	0.942071	0.370962	0.0927769	0.249377	0.00317234
14463	ENSMUSG00000028093	ILMN_1242352	Acp6	protein_coding	acid phosphatase 6, lysophosphatidic Gene [Source:MGI (curated);Acc:MGI:1931010]	FALSE	721.504	360.469	339.395	756.218	281.838	-1.04181	-1.42074	TRUE	TRUE	-2982.86	9.36508	9.09628	9.12371	9.07871	9.22674	9.06568	9.0478	9.0351	9.15488	8.87729	9.04158	9.13901	9.00221	9.09571	8.92106	9.2173	9.12549	9.24516	9.15765	9.12512	9.09653	0	-0.0713135	-0.115767	-0.175731	-0.188697	0.000959601	-0.0685866	0.915929	0.846755	0.515174	0.242341	0.999194
16496	ENSMUSG00000027500	ILMN_1253304	Stmn2	protein_coding	stathmin-like 2 Gene [Source:MGI Symbol;Acc:MGI:98241]	FALSE	3035.56	2191.94	1667.51	2388.2	1688.2	-0.653297	-0.500184	TRUE	FALSE	-2919.53	9.67313	9.38397	9.38843	9.20065	9.36128	9.42826	9.15974	9.29894	9.24666	9.2014	9.2693	9.21039	9.09953	9.24293	8.96241	9.05951	8.99965	9.28907	9.11241	8.95028	8.98113	0	-0.151781	-0.246732	-0.254813	-0.380217	-0.36577	-0.467233	0.84381	0.565412	0.376542	0.0426998	0.0721114
4884	ENSMUSG00000031548	ILMN_2604282 / ILMN_1231689	Sfrp1	protein_coding	secreted frizzled-related protein 1 Gene [Source:MGI (curated);Acc:MGI:892014]	FALSE	361.111	40.6335	35.4	184.461	74.0438	-3.21427	-1.30531	TRUE	TRUE	-2841.95	7.0587	7.15711	7.14413	7.10813	7.09204	7.23519	7.137	7.16473	7.14396	7.23163	7.13587	7.14865	7.09739	7.1513	6.93727	7.05977	7.16965	7.10724	7.21569	7.03761	7.19186	0	0.02514	0.028584	0.0520709	-0.0579957	-0.0077598	0.0284062	0.968748	0.970093	0.8745	0.725126	0.985966
12965	ENSMUSG00000005410	ILMN_2742849	Mcm5	protein_coding	minichromosome maintenance deficient 5, cell division cycle 46 (S. cerevisiae) Gene [Source:MGI Symbol;Acc:MGI:103197]	TRUE	3094.57	1962.72	2012.38	2910.04	2154.1	-0.638487	-0.433778	TRUE	FALSE	-2790.17	11.336	11.5618	11.285	11.4515	11.5248	11.6432	11.5831	11.5177	11.5294	11.665	11.6061	11.5294	11.6347	11.3955	11.91	11.5714	11.6494	11.4895	11.5664	11.5529	11.4217	0	0.145606	0.149114	0.205901	0.252459	0.175851	0.119407	0.857276	0.851001	0.586783	0.236258	0.641892
22167	ENSMUSG00000039323	ILMN_1236788 / ILMN_2930897	Igfbp2	protein_coding	insulin-like growth factor binding protein 2 Gene [Source:MGI (curated);Acc:MGI:96437]	FALSE	1941.67	528.012	574.384	1518.18	1965.28	-1.81479	0.372177	TRUE	FALSE	-2716.91	9.6045	9.10771	9.12323	9.10944	9.05915	8.86463	8.8879	8.9952	9.04554	8.88309	8.96877	8.95316	8.83131	9.10242	8.75137	9.03626	8.93706	9.2123	8.84836	9.03054	9.25063	0	-0.26741	-0.302268	-0.343476	-0.383449	-0.216608	-0.235308	0.796489	0.658438	0.415305	0.160201	0.673501
5913	ENSMUSG00000081344	ILMN_2697103	RP23-228E2.8	pseudogene		FALSE	6194.33	4762.01	4058.07	4.71154	3.19563	-0.490063	-0.444991	FALSE	FALSE	-2626.88	13.8446	13.8573	13.8382	13.8369	13.8759	13.8565	13.9014	13.7722	13.8382	13.7975	13.9317	13.7847	13.8329	13.7533	13.8565	13.7419	13.8486	13.8076	13.8828	13.7991	13.8565	0	0.00968483	-0.0094464	-0.00875943	-0.0325228	-0.0473446	-0.000618903	0.987947	0.987251	0.980074	0.80716	0.82881
20813	ENSMUSG00000041359	ILMN_2638171 / ILMN_2985612	Tcl1	protein_coding	T-cell lymphoma breakpoint 1 Gene [Source:MGI Symbol;Acc:MGI:1097166]	FALSE	496.557	223.4	242.2	619.301	205.13	-1.08959	-1.58941	TRUE	TRUE	-2564.48	9.15342	9.57958	9.25581	9.42068	9.4433	9.25278	9.32073	9.22534	9.18807	8.95047	9.11287	9.10852	9.17815	9.13217	9.64671	9.21508	8.90656	8.89658	9.0692	8.90792	8.95927	0	0.042649	-0.0848935	-0.27232	-0.0105966	-0.323529	-0.350807	0.976977	0.952476	0.570554	0.985619	0.387653
27505	ENSMUSG00000025403	ILMN_1224942 / ILMN_2702703	Shmt2	protein_coding	serine hydroxymethyltransferase 2 (mitochondrial) Gene [Source:MGI Symbol;Acc:MGI:1277989]	FALSE	2064.89	821.897	605.483	635.897	602.584	-1.53137	-0.0775045	TRUE	FALSE	-2449.09	7.98716	8.00799	7.88387	8.03189	7.94079	7.83148	7.84631	7.96219	7.8583	7.81006	7.93087	7.81942	7.93016	7.88002	8.26973	7.92797	7.79232	7.80064	7.89972	7.91908	7.96983	0	-0.0249543	-0.0707437	-0.106222	0.0669622	-0.119365	-0.0301328	0.979614	0.929844	0.79195	0.778391	0.730977
26349	ENSMUSG00000030654	ILMN_1253348	Arl6ip1	protein_coding	ADP-ribosylation factor-like 6 interacting protein 1 Gene [Source:MGI Symbol;Acc:MGI:1858943]	FALSE	3157.66	2692.76	2225.95	8059.41	6194.33	-0.360444	-0.379671	FALSE	FALSE	-2446.36	11.5308	11.604	11.4914	11.6316	11.7454	11.6036	11.5162	11.5086	11.6274	11.5668	11.6115	11.6067	11.6029	11.4515	11.5411	11.5419	11.5701	11.5607	11.6052	11.5041	11.5643	0	0.118152	0.00867949	0.0529265	-0.0102385	0.0155051	0.0157938	0.740945	0.990593	0.82732	0.957733	0.962328
27515	ENSMUSG00000034892	ILMN_2697103	Rps29	protein_coding	ribosomal protein S29 Gene [Source:MGI (curated);Acc:MGI:107681]	FALSE	19673.7	13683.2	12442.4	7005.91	7747.75	-0.590766	0.145185	TRUE	FALSE	-2404.47	13.8446	13.8573	13.8382	13.8369	13.8759	13.8565	13.9014	13.7722	13.8382	13.7975	13.9317	13.7847	13.8329	13.7533	13.8565	13.7419	13.8486	13.8076	13.8828	13.7991	13.8565	0	0.00968483	-0.0094464	-0.00875943	-0.0325228	-0.0473446	-0.000618903	0.987947	0.987251	0.980074	0.80716	0.82881
30693	ENSMUSG00000031996	ILMN_1216689	Aplp2	protein_coding	amyloid beta (A4) precursor-like protein 2 Gene [Source:MGI Symbol;Acc:MGI:88047]	FALSE	1658.15	683.121	858.455	1810.02	1577.38	-1.10417	-0.198358	TRUE	FALSE	-2235.11	9.67747	10.2431	10.0238	10.1932	10.2173	10.4036	10.2836	10.3275	10.1547	10.4372	10.2013	10.2707	10.4529	10.1671	10.5776	10.3832	10.4445	10.2907	10.4454	10.272	10.1518	0	0.289915	0.273787	0.321608	0.417756	0.391328	0.308295	0.778382	0.706317	0.449893	0.118497	0.223401
6471	ENSMUSG00000024640	ILMN_1221048	Psat1	protein_coding	phosphoserine aminotransferase 1 Gene [Source:MGI Symbol;Acc:MGI:2183441]	FALSE	1497.93	638.323	607.536	2926.02	3292.12	-1.26448	0.170026	TRUE	FALSE	-2146.96	10.9832	10.5442	10.6739	10.6033	10.6067	10.5046	10.619	10.636	10.7401	10.4655	10.666	10.7629	10.5753	10.7197	10.192	10.6421	10.6086	11.0848	10.5954	10.7025	10.5255	0	-0.162208	-0.0687383	-0.102264	-0.238096	0.0447324	-0.125947	0.894626	0.970093	0.905607	0.466719	0.962823
28338	ENSMUSG00000028773	ILMN_2887630	Fabp3	protein_coding	fatty acid binding protein 3, muscle and heart Gene [Source:MGI (curated);Acc:MGI:95476]	FALSE	1726.06	1301.88	1382.43	349.012	163.696	-0.36269	-1.0876	FALSE	TRUE	-2070.99	10.7706	10.7845	10.8428	10.6457	10.7329	10.4102	10.595	10.3884	10.8284	10.4006	10.4974	10.7263	10.5095	10.7932	10.0798	10.4937	10.3173	10.5985	10.6827	10.5842	10.6118	0	-0.203041	-0.195363	-0.25785	-0.338473	-0.32944	-0.173047	0.871136	0.866413	0.684861	0.288047	0.484176
26153	ENSMUSG00000068245	ILMN_2684848 / ILMN_2827780	D14Ertd668e	protein_coding	predicted gene 6907 Gene [Source:MGI Symbol;Acc:MGI:3648476]	FALSE	438.892	315.904	275.804	700.448	210.194	-0.567396	-1.73177	FALSE	TRUE	-2052.34	7.21676	7.19893	7.10675	7.14712	7.06931	7.00801	7.11973	7.10399	7.11393	7.06539	7.08585	7.24674	7.18696	7.17885	7.01895	7.16949	7.16489	7.30811	7.16052	7.26413	7.26347	0	-0.099334	-0.0615972	-0.0414877	-0.0458929	0.0400191	0.0552231	0.835347	0.908003	0.909367	0.793422	0.909558
12109	ENSMUSG00000026288	ILMN_2959191	Inpp5d	protein_coding	inositol polyphosphate-5-phosphatase D Gene [Source:MGI Symbol;Acc:MGI:107357]	FALSE	437.698	194.041	194.796	1049.78	577.4	-1.16666	-0.86132	TRUE	TRUE	-2018.28	6.65899	6.58551	6.59397	6.56493	6.69987	6.70832	6.533	6.5115	6.65734	6.60462	6.60474	6.61257	6.64318	6.66884	6.50623	6.66998	6.67086	6.59755	6.63912	6.5725	6.63783	0	0.0448842	-0.045544	-0.00551108	-0.00674111	0.0333054	0.00366448	0.92157	0.924376	0.987223	0.974989	0.910863
14462	ENSMUSG00000069049	ILMN_1241001 / ILMN_1215914	Eif2s3y	protein_coding	eukaryotic translation initiation factor 2, subunit 3, structural gene Y-linked Gene [Source:MGI (curated);Acc:MGI:1349430]	FALSE	431.23	79.55	64	431.197	402.604	-2.57028	-0.098749	TRUE	FALSE	-2006.87	8.75193	8.75686	8.71792	8.61894	8.54661	8.41841	8.56894	8.39307	8.54177	8.55476	8.62534	8.32875	8.53992	8.73875	9.09532	8.60058	8.63578	8.65861	8.60389	8.54255	8.47817	0	-0.214249	-0.240974	-0.239288	0.0490913	-0.110577	-0.200699	0.798935	0.663698	0.526087	0.890403	0.83246
25721	ENSMUSG00000032198	ILMN_2760963 / ILMN_2947994	Dock6	protein_coding	dedicator of cytokinesis 6 Gene [Source:MGI Symbol;Acc:MGI:1914789]	FALSE	1064.55	635.897	522.147	764.919	435.252	-0.877425	-0.812028	TRUE	TRUE	-1953.89	6.85629	6.87871	6.86549	6.7863	6.8295	6.7689	6.75108	6.71114	6.7677	6.74072	6.7296	6.70314	6.7865	6.79703	6.68682	6.73963	6.78568	6.77112	6.72899	6.65786	6.82633	0	-0.0719323	-0.123525	-0.142345	-0.110049	-0.101355	-0.129103	0.820527	0.394928	0.155672	0.177896	0.363201
715	ENSMUSG00000059552	ILMN_2466845 / ILMN_1231006 / ILMN_2585183	Trp53	protein_coding	transformation related protein 53 Gene [Source:MGI (curated);Acc:MGI:98834]	TRUE	3528.06	3965.94	4154.97	9588	5510.13	0.202711	-0.799032	FALSE	TRUE	-1902.25	9.75058	9.40144	9.42491	9.43652	9.31573	9.47414	9.2597	9.2745	9.5916	9.15838	9.53158	9.59272	9.39028	9.43594	8.43685	9.28938	9.28909	9.58689	9.38476	9.42132	9.56248	0	-0.116847	-0.150376	-0.098082	-0.437953	-0.137188	-0.0694562	0.955165	0.943424	0.945412	0.325831	0.90982
29914	ENSMUSG00000021806	ILMN_2961933 / ILMN_2621544	Nid2	protein_coding	nidogen 2 Gene [Source:MGI Symbol;Acc:MGI:1298229]	FALSE	3544.8	2732.98	1765.37	1463.58	1203.76	-0.656072	-0.281743	TRUE	FALSE	-1883.97	9.4111	9.68586	9.48685	9.51251	9.4485	9.27078	9.45234	9.17141	9.42111	9.32527	9.33791	9.17694	9.26456	9.12092	9.71195	9.19342	9.40586	9.21678	8.9576	8.94633	8.83238	0	-0.117342	-0.179653	-0.247899	-0.162122	-0.255913	-0.615832	0.915929	0.856997	0.602546	0.605258	0.546178
27318	ENSMUSG00000025056	ILMN_2615796	Nr0b1	protein_coding	nuclear receptor subfamily 0, group B, member 1 Gene [Source:MGI (curated);Acc:MGI:1352460]	TRUE	636.7	570.255	445.418	1194.61	469.067	-0.325674	-1.3468	FALSE	TRUE	-1855.12	6.53266	6.53543	6.47589	6.67171	6.55429	6.55666	6.5805	6.52241	6.58171	6.44057	6.58233	6.58429	6.53587	6.52632	6.50753	6.60184	6.53585	6.56276	6.54488	6.6514	6.6392	0	0.0795582	0.0468786	0.0210718	0.00857781	0.0521567	0.0971677	0.822513	0.901227	0.945065	0.962228	0.799045
31632	ENSMUSG00000053062	ILMN_2592881 / ILMN_1227559 / ILMN_2790842 / ILMN_2550414 / ILMN_1258831	Jam2	protein_coding	junction adhesion molecule 2 Gene [Source:MGI (curated);Acc:MGI:1933820]	FALSE	471.355	302.346	350.872	735.6	247.142	-0.527898	-1.56971	FALSE	TRUE	-1854.43	7.34127	7.62341	7.49762	7.59989	7.5809	7.07044	7.50908	7.21274	7.57845	7.2013	7.31397	7.23383	7.08686	7.25285	7.61559	7.24637	7.13625	7.24496	7.33311	7.19775	7.07699	0	-0.0703596	-0.0540127	-0.237735	-0.169	-0.278245	-0.284819	0.962327	0.978558	0.706454	0.654701	0.588342
6509	ENSMUSG00000060461	ILMN_3090545 / ILMN_3018711	Dppa5a	protein_coding	developmental pluripotency associated 5A Gene [Source:MGI (curated);Acc:MGI:101800]	FALSE	3129.47	2816.58	3574.76	5909.82	3574.76	0.0301889	-0.725108	FALSE	TRUE	-1835.59	13.7685	13.9696	13.9568	13.9541	13.8942	13.8469	13.9541	13.9611	13.9568	13.9901	13.9071	13.9319	14.0104	13.9696	13.922	13.875	13.9157	14.0263	14.0104	13.9454	13.922	0	9.35899e-05	0.0590332	0.0447125	0.0690091	0.0406995	0.0609506	0.999795	0.891038	0.880958	0.595709	0.890129
6265	ENSMUSG00000066705	ILMN_2609998	Fxyd6	protein_coding	FXYD domain-containing ion transport regulator 6 Gene [Source:MGI Symbol;Acc:MGI:1890226]	FALSE	103.204	24.5918	98	1929.28	1002.98	-0.7422	-0.943078	TRUE	TRUE	-1793.88	10.243	10.3923	10.1987	10.4768	10.3589	10.2734	10.3751	10.2981	10.4655	10.3255	10.2894	10.3826	10.3422	10.3778	10.7565	10.4735	10.5413	10.4413	10.5272	10.5056	10.2453	0	0.0916773	0.101579	0.054464	0.214169	0.20738	0.148012	0.916237	0.908345	0.932338	0.315083	0.524585
28694	ENSMUSG00000042207	ILMN_2777722	Kdm5b	protein_coding	lysine (K)-specific demethylase 5B Gene [Source:MGI (curated);Acc:MGI:1922855]	TRUE	1477.97	1047.65	766.828	2033.8	1521.25	-0.703443	-0.418681	TRUE	FALSE	-1724.42	8.07596	7.93149	7.97128	7.99232	8.14723	7.94784	8.10253	8.04212	8.12257	8.26693	8.21144	8.17742	8.149	8.25944	8.12813	8.20275	8.2192	8.3846	8.13341	8.11199	8.19107	0	0.0362209	0.0961628	0.225687	0.185946	0.275942	0.152581	0.95065	0.822831	0.126093	0.13283	0.0238343
16679	ENSMUSG00000017760	ILMN_3045359 / ILMN_2681631 / ILMN_1213617 / ILMN_3120827	Ctsa	protein_coding	cathepsin A Gene [Source:MGI (curated);Acc:MGI:97748]	FALSE	1860.42	1260.41	1099.17	837.634	571.535	-0.656652	-0.550676	TRUE	FALSE	-1641.06	6.64835	6.69299	6.58789	6.66673	6.70551	6.65406	6.59812	6.67564	6.65062	6.73768	6.64765	6.75276	6.67511	6.61232	6.64148	6.68677	6.6135	6.70112	6.6276	6.69276	6.65244	0	0.0323588	-0.00161651	0.0696193	-0.000104341	0.0240581	0.0145234	0.929121	0.997948	0.650298	0.9995	0.915995
32641	ENSMUSG00000038685	ILMN_2641946 / ILMN_1255596 / ILMN_1218431 / ILMN_2626980 / ILMN_2424703	Rtel1	protein_coding	regulator of telomere elongation helicase 1 Gene [Source:MGI (curated);Acc:MGI:2139369]	FALSE	1331.72	624.858	800.995	616.968	416.753	-0.900522	-0.564881	TRUE	FALSE	-1628.29	7.49884	7.67259	7.58233	7.62326	7.61383	7.81069	7.68011	7.76065	7.56594	7.82526	7.74118	7.5086	7.70663	7.60691	8.12284	7.67136	7.74324	7.58746	7.67074	7.53781	7.49834	0	0.098008	0.0843147	0.107094	0.22754	0.0827676	-0.0156225	0.926631	0.940615	0.863479	0.35918	0.898965
18103	ENSMUSG00000045104	ILMN_2660466	AC129205.1	pseudogene		FALSE	904.237	312.099	387.255	22.0148	11.8036	-1.36815	-0.846019	TRUE	TRUE	-1605.5	10.5156	10.5996	10.5356	10.4146	10.5094	10.3413	10.3987	10.3097	10.6876	10.0921	10.3041	10.6225	10.4855	10.4466	9.56539	10.3194	10.133	10.5172	10.4998	10.4233	10.4561	0	-0.128492	-0.0849251	-0.210741	-0.38444	-0.227088	-0.0905727	0.946448	0.972609	0.829112	0.361083	0.799066
32999	ENSMUSG00000026980	ILMN_1258336	Ly75	protein_coding	lymphocyte antigen 75 Gene [Source:MGI (curated);Acc:MGI:106662]	FALSE	220	51.2097	42.8757	286.167	132.296	-2.20166	-1.10726	TRUE	TRUE	-1604.13	6.57195	6.59012	6.61177	6.64657	6.57829	6.71172	6.60782	6.61823	6.50855	6.6484	6.62168	6.65033	6.5905	6.50856	6.50803	6.45328	6.68903	6.61011	6.70512	6.61775	6.62313	0	0.0542508	-0.0130769	0.0488582	-0.0555815	-0.00713745	0.0573861	0.903844	0.986264	0.867315	0.694023	0.985862
30318	ENSMUSG00000027702	ILMN_2519746 / ILMN_2786469	Lrrc34	protein_coding	leucine rich repeat containing 34 Gene [Source:MGI (curated);Acc:MGI:1919077]	FALSE	302.03	178.845	89.1772	165.705	39.2958	-1.16638	-2.04859	TRUE	TRUE	-1602.2	7.78563	7.91497	7.91038	7.72169	7.87657	7.94372	7.7346	7.7287	7.76432	7.69246	7.61178	7.69712	7.63877	7.6114	7.50958	7.65316	7.50701	7.57342	7.66223	7.6381	7.49001	0	-0.0229976	-0.127785	-0.203204	-0.283742	-0.292463	-0.273546	0.972899	0.721124	0.227565	0.0196164	0.0189781
78	ENSMUSG00000064339	ILMN_2483935 / ILMN_1240829	AY172335.7	Mt_rRNA		FALSE	1358.85	1123.93	304.721	1419.29	1165.05	-0.926782	-0.284553	TRUE	FALSE	-1576.46	13.607	13.6756	13.7198	13.8554	13.8286	13.97	13.8963	13.8318	13.7525	13.7789	13.8939	13.8127	13.8599	13.7634	13.835	13.8692	13.8427	13.7233	13.8963	13.9271	13.9498	0	0.217185	0.159355	0.161007	0.151945	0.144251	0.256918	0.309319	0.410505	0.275731	0.157111	0.289038
30527	ENSMUSG00000005397	ILMN_2814005 / ILMN_2527198	Nid1	protein_coding	predicted gene 2399 Gene [Source:MGI Symbol;Acc:MGI:3780567]	FALSE	167.346	70.543	98.9085	632.915	208.185	-0.973628	-1.59951	TRUE	TRUE	-1559.78	6.88037	6.94052	6.97081	7.09839	6.9432	6.94647	6.94011	6.9715	6.90554	6.94157	6.95873	6.97722	6.96978	7.12847	6.99432	6.9247	6.9896	6.98649	7.11852	6.94142	7.09258	0	0.0654527	0.00848	0.0286094	0.100291	0.03636	0.12027	0.885583	0.991381	0.934389	0.401479	0.908056
19526	ENSMUSG00000030605	ILMN_2771034 / ILMN_3133448	Mfge8	protein_coding	milk fat globule-EGF factor 8 protein Gene [Source:MGI Symbol;Acc:MGI:102768]	FALSE	1056.7	483.094	736.129	723.484	449.252	-0.792601	-0.686222	TRUE	TRUE	-1508.38	10.0652	10.4127	10.2166	10.6543	10.4764	10.4076	10.4843	10.3826	10.382	10.2474	10.3859	10.3292	10.4741	10.3671	10.7908	10.4473	10.4949	10.2718	10.4431	10.2961	10.4177	0	0.281275	0.184809	0.0893379	0.312514	0.173173	0.154157	0.703933	0.797489	0.880958	0.148826	0.669923
7226	ENSMUSG00000024587	ILMN_1227163	Nars	protein_coding	asparaginyl-tRNA synthetase Gene [Source:MGI Symbol;Acc:MGI:1917473]	FALSE	3415.33	1635.76	1763.21	1629.97	1812.29	-1.0065	0.152879	TRUE	FALSE	-1494.73	9.37534	9.1174	9.07877	9.14333	9.03876	9.04362	9.09639	9.10925	8.94851	9.09639	9.1216	9.01089	8.90212	9.22941	9.20483	8.9892	9.08955	9.25095	9.15722	9.05401	9.22242	0	-0.11527	-0.139126	-0.114213	-0.078387	-0.0806058	-0.0459562	0.885583	0.850798	0.807832	0.770401	0.875216
10011	ENSMUSG00000031651	ILMN_2795436	Triml1	protein_coding	tripartite motif family-like 1 Gene [Source:MGI Symbol;Acc:MGI:2687279]	FALSE	518.2	382.732	260.6	41.8464	11.4922	-0.686249	-1.77814	TRUE	TRUE	-1475.64	8.16006	8.21923	8.29079	8.34218	8.23631	8.0795	8.11359	7.9863	8.04824	7.80102	8.02743	7.9672	7.99348	8.01679	8.09306	8.1062	7.9081	8.03893	7.99728	8.11964	7.99609	0	-0.0040281	-0.173984	-0.291475	-0.188915	-0.205618	-0.185691	0.996912	0.620361	0.0927769	0.21431	0.278031
16035	ENSMUSG00000014226	ILMN_2638958	Cacybp	protein_coding	calcyclin binding protein Gene [Source:MGI Symbol;Acc:MGI:1270839]	FALSE	4875.6	5109.99	2613.1	2350.62	1876.28	-0.336323	-0.325011	FALSE	FALSE	-1471.78	7.10549	7.22944	7.1698	7.08048	7.1198	6.88889	7.2122	6.8798	7.08932	7.0578	7.10372	7.19796	6.97735	7.10578	7.36395	7.25397	7.2482	7.15495	7.06789	7.06843	6.89031	0	-0.13852	-0.107804	-0.0484166	-0.0192143	0.0507943	-0.159366	0.85744	0.892574	0.940915	0.961431	0.934203
7006	ENSMUSG00000039395	ILMN_2976159 / ILMN_2526249	Mreg	protein_coding	melanoregulin Gene [Source:MGI Symbol;Acc:MGI:2151839]	FALSE	497.65	503.552	501.967	1151.18	387.255	0.0147086	-1.56929	FALSE	TRUE	-1470.15	9.29433	9.27129	9.2359	9.16191	9.32922	9.37337	9.40463	9.43186	9.43399	9.48	9.46492	9.71469	9.51978	9.34578	8.90226	9.60086	9.73097	9.7551	9.70762	9.59508	9.75381	0	0.0209934	0.156319	0.286028	-0.0112355	0.428468	0.418326	0.991268	0.86533	0.446942	0.982367	0.0903572
4705	ENSMUSG00000022797	ILMN_2860804 / ILMN_2619848	Tfrc	protein_coding	transferrin receptor Gene [Source:MGI (curated);Acc:MGI:98822]	FALSE	800.726	419.875	456.883	1422.43	1036.69	-0.867643	-0.455995	TRUE	FALSE	-1449.48	10.0687	10.2998	10.1339	10.1363	10.0406	10.2118	10.1605	10.2267	10.3866	10.301	10.1529	10.2392	10.2471	10.1253	9.6664	10.1823	10.3424	10.4762	10.3292	10.2373	10.311	0	-0.0378997	0.0904619	0.0635767	-0.154509	0.166181	0.125066	0.977515	0.937887	0.934326	0.598781	0.742682
9193	ENSMUSG00000078566	ILMN_2755900	Bnip3	protein_coding	BCL2/adenovirus E1B interacting protein 3 Gene [Source:MGI Symbol;Acc:MGI:109326]	FALSE	3445.97	1583.05	1630.75	1511.93	1795.26	-1.10015	0.247654	TRUE	FALSE	-1448.71	6.52234	6.57003	6.56609	6.50758	6.54497	6.51391	6.56743	6.57795	6.5316	6.55319	6.55538	6.54758	6.57776	6.53751	6.58328	6.5385	6.53596	6.525	6.52886	6.47387	6.52819	0	-0.030664	0.00617367	-0.000770619	0.0133652	-0.0196654	-0.0425132	0.888116	0.986264	0.995447	0.874412	0.89349
21388	ENSMUSG00000056413	ILMN_2538422 / ILMN_2632832 / ILMN_1224713	Adap1	protein_coding	ArfGAP with dual PH domains 1 Gene [Source:MGI (curated);Acc:MGI:2442201]	FALSE	283.464	111.49	159	321.752	101.273	-1.06204	-1.658	TRUE	TRUE	-1445.66	6.91203	6.92982	6.8784	6.85722	6.88984	6.88482	6.90641	6.91281	6.88826	6.9081	6.91855	7.02267	6.95182	6.95928	6.7816	6.96877	6.96005	6.94712	6.94679	6.88079	7.04827	0	-0.0294603	-0.00425664	0.043019	-0.009188	0.051897	0.0518662	0.950637	0.995296	0.871525	0.963186	0.823158
14771	ENSMUSG00000055148	ILMN_2604029	Klf2	protein_coding	Kruppel-like factor 2 (lung) Gene [Source:MGI (curated);Acc:MGI:1342772]	TRUE	2251.89	3299.01	2265.35	1121.22	497.326	0.304957	-1.17119	FALSE	TRUE	-1415.91	10.5441	10.3547	10.2235	10.1558	10.1196	10.1796	9.98163	10.0916	10.3461	10.003	10.1091	10.0924	10.0443	10.0709	9.74739	9.91256	9.93134	10.1451	10.0979	10.0622	10.0051	0	-0.222406	-0.234331	-0.305926	-0.419914	-0.377767	-0.319034	0.786237	0.657842	0.299604	0.0394297	0.0931841
22001	ENSMUSG00000020717	ILMN_2700982 / ILMN_3147074 / ILMN_1226690	Pecam1	protein_coding	platelet/endothelial cell adhesion molecule 1 Gene [Source:MGI (curated);Acc:MGI:97537]	FALSE	549.5	210.24	256.001	245	119.869	-1.23349	-1.02521	TRUE	TRUE	-1408.7	6.90611	6.94794	6.98809	6.96571	6.9791	6.90013	6.92702	6.95816	6.90211	6.8164	6.84611	6.79905	6.83936	6.85299	6.91556	6.72247	6.64802	6.81831	6.8903	6.83505	6.74411	0	0.000934509	-0.0182843	-0.12686	-0.0780764	-0.21778	-0.124228	0.998881	0.974359	0.348563	0.443059	0.016788
17196	ENSMUSG00000049313	ILMN_1249578 / ILMN_2512149	Sorl1	protein_coding	sortilin-related receptor, LDLR class A repeats-containing Gene [Source:MGI (curated);Acc:MGI:1202296]	FALSE	348.838	89.2	73.2746	241.884	148.704	-2.08882	-0.698155	TRUE	TRUE	-1401.06	6.85625	6.76677	6.77127	6.75914	6.76113	6.75543	6.80619	6.841	6.90178	6.88768	6.83494	6.90955	6.83572	6.87351	6.87245	6.80915	6.86239	6.92417	6.83807	6.85245	6.65755	0	-0.0395338	0.0515559	0.0792885	0.0624583	0.0671359	-0.0154068	0.93171	0.89689	0.696383	0.597211	0.741428
14029	ENSMUSG00000020368	ILMN_2632083	Canx	protein_coding	calnexin Gene [Source:MGI (curated);Acc:MGI:88261]	FALSE	3366.86	1489.35	1934.3	2466.76	2867.86	-0.975453	0.21728	TRUE	FALSE	-1393.97	6.56092	6.59912	6.55381	6.61428	6.51925	6.5481	6.60743	6.55556	6.56026	6.5357	6.58162	6.53246	6.52987	6.52288	6.61573	6.50518	6.57421	6.56529	6.53706	6.5378	6.51478	0	-0.0107406	0.00313343	-0.0213591	-0.0151235	-0.0230587	-0.0414019	0.977658	0.995296	0.920258	0.894787	0.907245
28453	ENSMUSG00000034391	ILMN_2454150 / ILMN_2987637	Fbxo15	protein_coding	F-box protein 15 Gene [Source:MGI Symbol;Acc:MGI:1354755]	FALSE	1508.1	1869.48	1285.74	1115.25	513.582	0.064964	-1.11718	FALSE	TRUE	-1393.29	10.975	10.7941	10.7437	10.884	10.8688	10.8321	10.752	10.6787	10.8122	10.515	10.7991	10.8557	10.8563	10.8497	10.6043	10.8129	10.7488	11.0426	10.8129	10.8688	10.7174	0	0.0240301	-0.0899503	-0.114317	-0.0675071	0.030483	-0.0379105	0.984504	0.920278	0.812867	0.816238	0.962823
19748	ENSMUSG00000046572	ILMN_1232176 / ILMN_2524394	Zfp518b	protein_coding	zinc finger protein 518B Gene [Source:MGI Symbol;Acc:MGI:2140750]	FALSE	627	275.007	215.479	429.827	289.798	-1.35068	-0.567092	TRUE	FALSE	-1351.33	9.86056	9.78975	9.80356	9.97286	10.0552	9.86657	9.90042	9.86056	9.9161	9.9626	9.9234	9.79709	9.85952	9.99161	10.0737	9.91091	9.93799	10.0142	9.91091	9.8193	9.90662	0	0.146915	0.0744001	0.0764014	0.15697	0.136407	0.0609855	0.740859	0.869931	0.788365	0.200506	0.44246
32354	ENSMUSG00000039115	ILMN_1242427 / ILMN_2749529	Itga9	protein_coding	integrin alpha 9 Gene [Source:MGI (curated);Acc:MGI:104756]	FALSE	138.998	14.2	11.819	87.0341	28.9651	-3.32093	-1.55478	TRUE	TRUE	-1336.1	6.56644	6.53321	6.53233	6.62464	6.56386	6.58503	6.60842	6.55488	6.60486	6.59988	6.63876	6.58288	6.63129	6.60488	6.62965	6.57679	6.65411	6.57602	6.6033	6.66105	6.69998	0	0.0471863	0.0453979	0.0631803	0.0779466	0.0583129	0.110788	0.854406	0.858053	0.604082	0.250872	0.615001
7011	ENSMUSG00000032346	ILMN_2645460	Ooep	protein_coding	oocyte expressed protein homolog (dog) Gene [Source:MGI (curated);Acc:MGI:1915218]	FALSE	299.88	123.2	190.07	464.991	178.958	-0.932599	-1.37264	TRUE	TRUE	-1336.08	10.9081	11.2269	11.1464	11.2038	11.1061	10.844	11.0625	10.9875	11.1813	10.9164	11.0049	10.9833	11.108	11.1424	11.3964	11.0802	10.8811	10.9797	11.1779	11.108	10.9258	0	-0.0424737	-0.0166519	-0.125607	0.121798	-0.113455	-0.0232013	0.97102	0.991381	0.811861	0.655161	0.823471
25378	ENSMUSG00000026355	ILMN_1236125 / ILMN_1217331 / ILMN_2803399 / ILMN_1233857	Mcm6	protein_coding	minichromosome maintenance deficient 6 (MIS5 homolog, S. pombe) (S. cerevisiae) Gene [Source:MGI Symbol;Acc:MGI:1298227]	TRUE	2589.52	1969.29	1272.89	2421.7	2225.95	-0.675385	-0.121547	TRUE	FALSE	-1331.09	10.5156	10.0149	10.0289	10.0631	10.0781	10.2155	10.0217	10.1612	10.1251	9.72686	10.1077	10.0091	9.93117	10.0019	9.64383	10.0589	10.2237	10.3699	10.1213	9.85116	10.0462	0	-0.067576	-0.0838275	-0.238616	-0.327536	0.0310074	-0.180266	0.960937	0.957808	0.676536	0.255067	0.974104
30663	ENSMUSG00000028763	ILMN_2685329 / ILMN_2520249	Hspg2	protein_coding	perlecan (heparan sulfate proteoglycan 2) Gene [Source:MGI (curated);Acc:MGI:96257]	FALSE	959.96	538.755	436.752	660.713	475.923	-0.97537	-0.472451	TRUE	FALSE	-1287.94	8.38859	8.53147	8.7383	8.7024	8.69296	8.57446	8.597	8.60125	8.59753	8.65707	8.71288	8.65071	8.54362	8.61482	8.7634	8.65963	8.52971	8.54569	8.66668	8.53188	8.34489	0	0.103822	0.0458061	0.120768	0.0878287	0.0255556	-0.0383037	0.887659	0.965292	0.761902	0.705898	0.964475
14939	ENSMUSG00000069045	ILMN_1235995 / ILMN_2899607 / ILMN_2899599	Ddx3y	protein_coding	DEAD (Asp-Glu-Ala-Asp) box polypeptide 3, Y-linked Gene [Source:MGI Symbol;Acc:MGI:1349406]	FALSE	176.685	47.0415	15.9646	366.668	328.17	-2.45068	-0.15957	TRUE	FALSE	-1273.46	6.58622	6.56935	6.62074	6.63737	6.64436	6.56496	6.56099	6.6325	6.57284	6.57348	6.55238	6.55576	6.54055	6.56685	6.529	6.61459	6.55291	6.65878	6.59352	6.58837	6.60464	0	0.0234625	-0.00332205	-0.0315638	-0.0466352	0.0166578	0.00340776	0.942927	0.994794	0.852978	0.542249	0.93521
20464	ENSMUSG00000071072	ILMN_2674720	Ptges3	protein_coding	prostaglandin E synthase 3 (cytosolic) Gene [Source:MGI (curated);Acc:MGI:1929282]	FALSE	9373.67	7955.56	6725.01	9011.15	8786.11	-0.352735	-0.0364825	FALSE	FALSE	-1268.02	9.03981	8.71018	8.66261	8.66622	8.57589	8.49704	8.56673	8.36085	8.85713	8.60061	8.71271	8.66986	8.50501	8.80292	8.43239	8.5944	8.75228	8.95615	8.64447	8.70242	8.54208	0	-0.224481	-0.209295	-0.143138	-0.224091	-0.0365872	-0.174541	0.824925	0.822831	0.827283	0.44687	0.967778
13565	ENSMUSG00000022982	ILMN_2752552	Sod1	protein_coding	superoxide dismutase 1, soluble Gene [Source:MGI Symbol;Acc:MGI:98351]	FALSE	4762.01	4883.03	5345	8018.49	5390.29	0.102865	-0.57288	FALSE	FALSE	-1254.74	12.3511	12.3435	12.3569	12.4182	12.3212	12.0948	12.2414	12.2307	12.2132	12.187	12.1892	12.3328	12.2226	12.3212	12.3569	12.2564	12.2251	12.2812	12.3039	12.3495	12.3448	0	-0.0724357	-0.122061	-0.114151	-0.0502389	-0.0962754	-0.017753	0.89225	0.748663	0.64706	0.780331	0.704913
20209	ENSMUSG00000041697	ILMN_2638875 / ILMN_2605400	Cox6a1	protein_coding	cytochrome c oxidase, subunit VI a, polypeptide 1 Gene [Source:MGI (curated);Acc:MGI:103099]	FALSE	3600.46	3087.8	1486.5	436.675	385.493	-0.654401	-0.179419	TRUE	FALSE	-1251.04	11.4659	11.3754	11.5395	11.3926	11.4046	11.3115	11.3329	11.3132	11.3857	11.2261	11.1723	11.4543	11.3176	11.3566	10.7779	11.2024	11.1985	11.2746	11.3279	11.445	11.5221	0	-0.0906844	-0.11634	-0.17601	-0.30953	-0.235089	-0.0285962	0.937208	0.910411	0.731577	0.194841	0.542532
28389	ENSMUSG00000031160	ILMN_2844838 / ILMN_2465282	Eras	protein_coding	ES cell-expressed Ras Gene [Source:MGI (curated);Acc:MGI:2665023]	FALSE	1058.87	489.341	521.395	264.629	186.224	-1.06562	-0.504646	TRUE	FALSE	-1242.96	9.38599	9.42987	9.36032	9.56894	9.37588	9.37616	9.62815	9.42669	9.59641	9.42445	9.62844	9.52555	9.61567	9.81237	9.4956	9.64501	9.5837	9.69525	9.60731	9.61857	9.82622	0	0.0482702	0.158358	0.134087	0.249155	0.249259	0.291973	0.955165	0.772083	0.72226	0.157111	0.246873
25218	ENSMUSG00000029267	ILMN_2452440 / ILMN_2823796	Mtf2	protein_coding	metal response element binding transcription factor 2 Gene [Source:MGI (curated);Acc:MGI:105050]	TRUE	2326.97	2116	1541.65	1513.68	1068.82	-0.347369	-0.501637	FALSE	FALSE	-1235.05	9.11618	9.06986	9.20205	8.98109	9.06295	9.46915	9.11826	9.15274	9.30802	9.30093	9.29082	9.18487	9.19545	9.15351	8.53036	9.28125	9.26552	9.28534	9.10495	9.1027	9.11832	0	0.0417001	0.0636442	0.129511	-0.169587	0.148009	-0.0207078	0.980436	0.971806	0.867676	0.635076	0.829501
30484	ENSMUSG00000030268	ILMN_3131478 / ILMN_2631939 / ILMN_1227327 / ILMN_2656827	Bcat1	protein_coding	branched chain aminotransferase 1, cytosolic Gene [Source:MGI (curated);Acc:MGI:104861]	FALSE	2763.25	2675.1	1399.98	1467.68	1136.36	-0.439352	-0.368834	FALSE	FALSE	-1233.49	7.6074	7.32437	7.30453	7.41542	7.40065	7.54423	7.34178	7.59481	7.58252	7.45778	7.40102	7.5017	7.3745	7.3212	6.95634	7.30717	7.41027	7.39133	7.20371	7.25545	7.42711	0	0.0413365	0.0942708	0.041401	-0.194749	-0.0425079	-0.116675	0.971094	0.926436	0.958005	0.41144	0.953856
22868	ENSMUSG00000026496	ILMN_2971744 / ILMN_1222228 / ILMN_2621385	Parp1	protein_coding	poly (ADP-ribose) polymerase family, member 1 Gene [Source:MGI Symbol;Acc:MGI:1340806]	TRUE	1642.69	1196.4	1371.68	1156.27	736.648	-0.355128	-0.649724	FALSE	TRUE	-1232.61	9.76118	9.75442	9.72766	9.73021	9.72582	10.0748	9.80238	9.83377	9.92688	9.9654	10.0007	9.92159	9.86913	9.74557	9.38356	9.88169	9.83163	9.91508	9.83612	9.95416	9.89653	0	0.0958591	0.106593	0.214826	-0.0816682	0.12838	0.147849	0.914582	0.904651	0.558317	0.779352	0.777953
23769	ENSMUSG00000040234	ILMN_2491392 / ILMN_2521376 / ILMN_2493791	Tm7sf3	protein_coding	transmembrane 7 superfamily member 3 Gene [Source:MGI (curated);Acc:MGI:1914873]	FALSE	657.642	438.107	437.733	715.217	375.039	-0.585536	-0.929514	TRUE	TRUE	-1204.49	6.49445	6.45329	6.49802	6.50704	6.50837	6.534	6.51433	6.59958	6.51753	6.49538	6.50456	6.54199	6.52529	6.46473	6.5278	6.48682	6.51935	6.44887	6.57802	6.55145	6.53312	0	0.0345527	0.0618904	0.0320568	0.0240221	0.00309575	0.0722754	0.89686	0.740604	0.842115	0.791209	0.989082
31680	ENSMUSG00000043411	ILMN_2465775 / ILMN_2505096 / ILMN_2505095 / ILMN_3002971 / ILMN_2497526 / ILMN_2945095	Usp48	protein_coding	ubiquitin specific peptidase 48 Gene [Source:MGI (curated);Acc:MGI:2158502]	FALSE	854.92	461.471	590.504	428.376	240.907	-0.699709	-0.827789	TRUE	TRUE	-1202.17	8.14191	8.39988	8.12926	8.30673	8.37395	8.36294	8.35487	8.22363	8.2766	8.29731	8.39774	8.32719	8.34818	8.23768	8.52722	8.22403	8.16792	8.27321	8.42923	8.30145	8.20583	0	0.12419	0.0613489	0.117063	0.147346	-0.0019644	0.0884883	0.847869	0.937543	0.744391	0.401944	0.997888
28633	ENSMUSG00000031161	ILMN_2770180	Hdac6	protein_coding	histone deacetylase 6 Gene [Source:MGI (curated);Acc:MGI:1333752]	FALSE	775.611	587	401.507	673.198	384.375	-0.649024	-0.80691	TRUE	TRUE	-1196.25	7.24923	7.70732	7.54571	7.46793	7.54248	7.25955	7.80835	7.56737	7.59941	7.60853	7.45983	7.47888	7.57124	7.59663	7.91507	7.59711	7.65425	7.50967	7.50615	7.28067	7.50026	0	-0.0774291	0.157626	0.0149934	0.193562	0.086257	-0.0717243	0.947635	0.866413	0.98604	0.474694	0.898936
29784	ENSMUSG00000060591	ILMN_1232667	Ifitm2	protein_coding	interferon induced transmembrane protein 2 Gene [Source:MGI Symbol;Acc:MGI:1933382]	FALSE	910.774	611.901	679.227	649.886	359.017	-0.495882	-0.854338	FALSE	TRUE	-1170.72	11.0506	11.1406	11.2024	11.0772	11.1011	11.1961	11.0732	11.2454	11.2783	11.2478	11.2475	11.5311	11.5871	11.3735	10.3717	11.3739	11.398	11.6504	11.5808	11.4845	11.7606	0	-0.00636154	0.0677721	0.210965	-0.0203819	0.342936	0.477462	0.998363	0.980889	0.848739	0.982524	0.677956
106	ENSMUSG00000064357	ILMN_2454649 / ILMN_2436634 / ILMN_2470277 / ILMN_2495796 / ILMN_2504686	mt-Atp6	protein_coding	mitochondrially encoded ATP synthase 6 Gene [Source:MGI Symbol;Acc:MGI:99927]	FALSE	1576.04	1094.32	621.572	1140.5	1021.9	-0.876584	-0.158276	TRUE	FALSE	-1168.25	11.6245	11.6226	11.4891	11.5392	11.4728	10.932	11.3254	11.115	11.3899	10.8383	11.3736	11.5366	11.2057	11.3177	11.6335	11.464	11.4937	11.5026	11.5015	11.1034	11.0151	0	-0.264098	-0.301992	-0.329271	-0.193142	-0.091994	-0.372102	0.856012	0.817334	0.660118	0.69538	0.937332
21636	ENSMUSG00000022438	ILMN_1245061	Parvb	protein_coding	parvin, beta Gene [Source:MGI (curated);Acc:MGI:2153063]	FALSE	322.407	323.922	189.411	789.949	295.642	-0.327848	-1.41486	FALSE	TRUE	-1167.03	6.62779	6.62095	6.55069	6.63106	6.55715	6.6481	6.53663	6.62165	6.59274	6.52229	6.66278	6.60344	6.62157	6.53549	6.58605	6.57811	6.55706	6.57294	6.55188	6.51424	6.51535	0	0.0122937	-0.0161356	-0.00363555	-0.0187716	-0.0304381	-0.0726523	0.978526	0.974359	0.987901	0.884815	0.890095
24503	ENSMUSG00000025726	ILMN_3161390	Slc28a1	protein_coding	solute carrier family 28 (sodium-coupled nucleoside transporter), member 1 Gene [Source:MGI (curated);Acc:MGI:3605073]	FALSE	325.324	172.813	162.718	167.4	54.2	-0.951285	-1.60915	TRUE	TRUE	-1157.05	0	0	0	0	0	0	0	0	0	0	0	0	0	0	0	0	0	0	0	0	0	0	0	0	0	0	0	0	0	0	0	0	0
19631	ENSMUSG00000029512	ILMN_1228475 / ILMN_2506115	Ulk1	protein_coding	Unc-51 like kinase 1 (C. elegans) Gene [Source:MGI Symbol;Acc:MGI:1270126]	FALSE	421.511	348.398	258.518	434.725	162.66	-0.472746	-1.41271	FALSE	TRUE	-1155.94	7.80543	7.89708	7.95517	7.94059	8.08077	7.95825	7.95952	8.02781	8.10322	7.89697	8.03321	8.10322	8.2379	8.05266	7.78337	8.05169	8.00224	8.07461	8.29225	8.09058	8.20651	0	0.107313	0.144293	0.125243	0.138752	0.156955	0.310555	0.888116	0.826465	0.769906	0.515293	0.642119
5081	ENSMUSG00000044349	ILMN_2648695 / ILMN_1238627 / ILMN_2952098	Snhg11	protein_coding	small nucleolar RNA host gene 11 (non-protein coding) Gene [Source:MGI (curated);Acc:MGI:2441845]	FALSE	357.36	136	71.6	498.344	437.098	-1.77377	-0.188779	TRUE	FALSE	-1155.79	8.5939	8.3773	8.45497	8.33712	8.36295	8.33044	8.38886	8.21962	8.43762	7.98101	8.22479	8.35621	8.30288	8.48285	7.93494	8.40107	8.3175	8.42703	8.37309	8.39292	8.43672	0	-0.131883	-0.126687	-0.288051	-0.235164	-0.0935185	-0.0744803	0.890942	0.891038	0.428595	0.339276	0.879543
27727	ENSMUSG00000056394	ILMN_2657356 / ILMN_1213101 / ILMN_2627660 / ILMN_2595519	Lig1	protein_coding	ligase I, DNA, ATP-dependent Gene [Source:MGI (curated);Acc:MGI:101789]	FALSE	1614.83	1116.76	893.296	497.65	364.433	-0.683609	-0.448421	TRUE	FALSE	-1150	8.1033	8.0599	8.21269	8.04879	8.04633	8.11965	8.14058	7.95875	8.04782	7.75447	7.86378	7.78703	7.81816	8.16136	7.58259	7.89035	7.88603	7.81232	7.89214	7.67163	8.08568	0	-0.0537094	-0.0762505	-0.323539	-0.27126	-0.262396	-0.242148	0.963591	0.950966	0.347723	0.262882	0.450027
14393	ENSMUSG00000070688	ILMN_2641304	AC158147.1	pseudogene		FALSE	5390.29	4749.88	4178.54	12756.6	11799	-0.271901	-0.11257	FALSE	FALSE	-1149.26	13.2953	13.476	13.4836	13.5177	13.3722	13.4305	13.3777	13.3954	13.3571	13.309	13.4412	13.2394	13.3699	13.2586	13.4616	13.3926	13.4115	13.3638	13.4827	13.3901	13.4091	0	0.0218496	-0.0415728	-0.0884296	-0.0549532	-0.0290047	0.0089937	0.974789	0.950739	0.761755	0.755465	0.943742
6284	ENSMUSG00000021665	ILMN_2829330 / ILMN_2736489	Hexb	protein_coding	hexosaminidase B Gene [Source:MGI Symbol;Acc:MGI:96074]	FALSE	860.646	415.272	644.609	1002.98	679.227	-0.698546	-0.561643	TRUE	FALSE	-1144.29	8.37519	8.10826	8.23333	8.25766	8.20495	7.87097	7.9842	7.98974	8.03485	7.73026	7.8451	7.93816	7.74986	7.91828	8.25612	7.86749	7.835	7.8614	7.90481	7.96814	7.67464	0	-0.127736	-0.235999	-0.401089	-0.264173	-0.3843	-0.389732	0.902189	0.747457	0.216946	0.305391	0.188555
14742	ENSMUSG00000031665	ILMN_2643443	Sall1	protein_coding	sal-like 1 (Drosophila) Gene [Source:MGI Symbol;Acc:MGI:1889585]	TRUE	1215.62	536.151	522.842	1034.03	1079.9	-1.19746	0.0625614	TRUE	FALSE	-1130.48	6.96778	7.09119	7.11535	7.01372	7.04112	7.07114	7.02853	7.05312	6.99005	7.16556	7.02391	7.02276	7.10445	6.99515	7.17687	7.10608	7.09434	7.06302	7.06642	7.15369	7.01334	0	-0.0161171	-0.0342083	0.0126358	0.0340493	0.0297051	0.0197115	0.979614	0.953896	0.976483	0.835494	0.929042
4696	ENSMUSG00000057036	ILMN_1227653 / ILMN_2641304	AC139675.1	protein_coding	60S ribosomal protein L27a [Source:RefSeq peptide;Acc:NP_036105]	FALSE	5794.07	5168.51	4369.05	12880.4	12074.5	-0.280903	-0.0931974	FALSE	FALSE	-1127.63	13.2953	13.476	13.4836	13.5177	13.3722	13.4305	13.3777	13.3954	13.3571	13.309	13.4412	13.2394	13.3699	13.2586	13.4616	13.3926	13.4115	13.3638	13.4827	13.3901	13.4091	0	0.0218496	-0.0415728	-0.0884296	-0.0549532	-0.0290047	0.0089937	0.974789	0.950739	0.761755	0.755465	0.943742
29301	ENSMUSG00000030825	ILMN_2720652	Hsd17b14	protein_coding	hydroxysteroid (17-beta) dehydrogenase 14 Gene [Source:MGI (curated);Acc:MGI:1913315]	FALSE	886.837	760.067	958.073	1791.53	906.957	-0.0458399	-0.981304	FALSE	TRUE	-1119.06	8.30249	7.88638	7.99358	7.87445	7.85037	7.90501	7.84471	7.72528	7.85938	7.75636	7.74214	7.82606	7.63537	7.94347	7.17302	7.55095	7.43241	7.79573	7.44333	7.82762	7.85488	0	-0.184207	-0.251029	-0.285968	-0.476865	-0.467789	-0.352209	0.89225	0.830927	0.662311	0.148179	0.247827
21282	ENSMUSG00000021767	ILMN_2743320 / ILMN_1230880 / ILMN_2678373 / ILMN_1224783	Myst4	protein_coding	MYST histone acetyltransferase monocytic leukemia 4 Gene [Source:MGI Symbol;Acc:MGI:1858746]	FALSE	404.035	205.8	179.671	504.377	289.517	-1.06396	-0.798736	TRUE	TRUE	-1098.76	8.84261	9.15621	8.95604	9.10835	9.06443	9.20261	9.42585	9.17331	9.20731	9.4494	9.50774	9.37009	9.62621	9.5702	9.80542	9.55491	9.59109	9.48276	9.67358	9.61792	9.6567	0	0.140174	0.283868	0.457453	0.682319	0.557967	0.664444	0.826153	0.29387	0.00837569	0.000101296	0.00071292
31870	ENSMUSG00000038708	ILMN_2987937	Golga4	protein_coding	golgi autoantigen, golgin subfamily a, 4 Gene [Source:MGI Symbol;Acc:MGI:1859646]	FALSE	947.704	479.43	438.325	545.899	429.736	-1.04471	-0.344469	TRUE	FALSE	-1096.56	6.8612	6.86365	6.90735	6.98188	6.96133	6.86283	6.91298	6.91705	6.88582	6.87555	6.96071	6.93562	6.95359	6.91526	6.76738	6.93135	6.92888	6.94826	6.881	6.85067	7.09029	0	0.0579446	0.02788	0.0465595	0.00134052	0.0587609	0.063253	0.904697	0.96995	0.888756	0.996914	0.837723
11563	ENSMUSG00000024908	ILMN_2698353 / ILMN_1235583	Saps3	protein_coding	SAPS domain family, member 3 Gene [Source:MGI Symbol;Acc:MGI:1921807]	FALSE	1484.1	888.6	869.081	2012.38	1853.9	-0.755245	-0.118274	TRUE	FALSE	-1084.74	8.73922	8.82536	8.71296	8.74978	8.88269	8.71735	8.8102	8.79908	8.96925	8.9787	9.02013	8.82893	8.84552	8.78217	8.58247	8.89839	8.7596	8.94211	8.81504	8.76782	9.08378	0	0.0240923	0.100326	0.183405	-0.0224606	0.107519	0.129698	0.982663	0.891038	0.572414	0.947282	0.791838
22481	ENSMUSG00000024989	ILMN_1243679	Cep55	protein_coding	centrosomal protein 55 Gene [Source:MGI Symbol;Acc:MGI:1921357]	FALSE	615.847	286.623	427.075	357.467	190.438	-0.78556	-0.904964	TRUE	TRUE	-1073.1	7.28888	7.38199	7.21838	7.11804	7.3649	7.21044	7.36772	7.1638	7.4941	7.20686	7.30225	7.28073	7.39672	7.26294	7.6637	7.27782	7.43642	7.39496	7.36076	7.10448	6.75448	0	-0.0652917	0.0454579	-0.0331359	0.144707	0.0733177	-0.22318	0.960299	0.980548	0.975006	0.672537	0.928588
19227	ENSMUSG00000055653	ILMN_2719973 / ILMN_2832979 / ILMN_1223663	Gpc3	protein_coding	glypican 3 Gene [Source:MGI (curated);Acc:MGI:104903]	FALSE	881.6	202.781	209.083	321.219	449.252	-2.09261	0.482692	TRUE	FALSE	-1069.87	7.86313	7.83303	7.90528	7.90448	7.89942	7.9403	7.80651	7.76532	7.91422	7.96101	8.01475	8.0593	8.17442	7.90327	7.6499	8.16698	8.22808	8.21273	8.13817	8.37083	8.33297	0	0.0475845	-0.0384653	0.14454	0.0420484	0.335449	0.413506	0.959043	0.974359	0.726146	0.892674	0.105322
26079	ENSMUSG00000038393	ILMN_3112873 / ILMN_1213609	Txnip	protein_coding	thioredoxin interacting protein Gene [Source:MGI (curated);Acc:MGI:1889549]	FALSE	2915.71	2536.67	1025.95	2016.58	2016.58	-0.710595	0	TRUE	FALSE	-1061.55	8.91555	9.37258	9.2017	9.20142	8.90366	9.12812	9.31817	8.96451	8.94567	9.20851	8.97128	9.16775	9.25547	9.09152	9.49889	9.17239	9.45836	9.10571	9.22398	9.53359	9.24766	0	-0.0855401	-0.0871583	-0.0474298	0.118683	0.082212	0.171799	0.953007	0.959262	0.967224	0.777692	0.928588
14286	ENSMUSG00000000740	ILMN_2734921	Rpl13	protein_coding	ribosomal protein L13 Gene [Source:MGI (curated);Acc:MGI:105922]	FALSE	3080.08	2613.1	1990.65	5576.42	5141.9	-0.420002	-0.117017	FALSE	FALSE	-1061.4	13.6519	13.6071	13.679	13.6359	13.6229	13.6562	13.5911	13.7214	13.6898	13.6716	13.6721	13.6325	13.7492	13.7374	13.5273	13.6277	13.5592	13.7045	13.6465	13.6537	13.6844	0	-0.00766163	0.0214292	0.0127605	0.0253101	-0.0155102	0.0155472	0.993377	0.974359	0.976021	0.884465	0.964967
23868	ENSMUSG00000033916	ILMN_2801790 / ILMN_1240683 / ILMN_2694998	Chmp2a	protein_coding	chromatin modifying protein 2A Gene [Source:MGI Symbol;Acc:MGI:1916203]	FALSE	858.771	402.604	544.218	1609.59	1410.86	-0.857814	-0.18999	TRUE	FALSE	-1059.7	9.67967	9.35594	9.52088	9.50836	9.35117	9.41919	9.4554	9.45154	9.52667	9.07897	9.28581	9.49664	9.36539	9.51672	8.76793	9.30747	9.37359	9.45628	9.31169	9.3722	9.51936	0	-0.0925915	-0.0409587	-0.23169	-0.302153	-0.139718	-0.117747	0.949565	0.98503	0.725341	0.349857	0.858178
24121	ENSMUSG00000032409	ILMN_1216913 / ILMN_1242893	Atr	protein_coding	ataxia telangiectasia and Rad3 related Gene [Source:MGI Symbol;Acc:MGI:108028]	FALSE	788.495	349.551	194.796	266.622	240.063	-1.53111	-0.150787	TRUE	FALSE	-1040.73	7.26387	7.2745	7.29413	7.17538	7.19121	7.22085	7.18678	7.19925	7.22292	7.13657	7.14259	7.1669	7.22633	7.13733	7.02154	7.11026	7.21775	7.28764	7.26605	7.2026	7.15126	0	-0.0816845	-0.0745182	-0.128813	-0.149096	-0.0722819	-0.0708617	0.831969	0.844439	0.410879	0.139007	0.720733
21814	ENSMUSG00000020400	ILMN_2417863 / ILMN_1228123 / ILMN_2799361 / ILMN_2498442 / ILMN_1243926	Tnip1	protein_coding	TNFAIP3 interacting protein 1 Gene [Source:MGI (curated);Acc:MGI:1926194]	FALSE	771.749	489.704	331.182	286.699	178.599	-0.909308	-0.679783	TRUE	TRUE	-1039.34	6.83065	7.00644	6.84563	7.01798	6.92219	6.95868	6.98515	7.01516	6.96782	6.96853	7.02036	6.9393	6.9813	6.84635	7.21671	7.02383	7.02397	7.02977	7.10698	7.07994	6.95651	0	0.0720449	0.0951373	0.0818246	0.120549	0.13162	0.153571	0.905535	0.866413	0.819142	0.461385	0.607467
30168	ENSMUSG00000025492	ILMN_2658501	Ifitm3	protein_coding	interferon induced transmembrane protein 3 Gene [Source:MGI Symbol;Acc:MGI:1913391]	FALSE	1000.91	660.571	736.648	1683.99	1215.89	-0.518134	-0.469538	FALSE	FALSE	-1033.64	10.3191	10.2854	10.363	10.3207	10.4516	10.222	10.3576	10.2989	10.5936	10.4258	10.5258	10.7727	10.6417	10.7087	9.79697	10.7156	10.6015	10.8834	10.9336	10.8422	11.0824	0	0.00894971	0.094229	0.252258	0.0599747	0.41102	0.630211	0.997489	0.966013	0.761655	0.925883	0.442685
107	ENSMUSG00000064358	ILMN_2419660 / ILMN_2454649 / ILMN_2512204 / ILMN_2495796 / ILMN_2504686 / ILMN_2735766	mt-Co3	protein_coding	mitochondrially encoded cytochrome c oxidase III Gene [Source:MGI Symbol;Acc:MGI:102502]	FALSE	26154.7	22766.9	20479.9	19673.7	20479.9	-0.274463	0.0579372	FALSE	FALSE	-1027.27	8.69216	8.65471	8.70705	8.53023	8.61153	8.21688	8.69571	8.46476	9.04501	8.21067	8.52289	8.27807	8.38403	8.60513	8.4588	8.69727	8.63725	8.95479	8.41034	8.12414	7.95982	0	-0.23176	0.0505226	-0.34743	-0.201987	0.0784633	-0.519874	0.847869	0.980662	0.48852	0.576136	0.933225
21637	ENSMUSG00000017677	ILMN_1250815	Wsb1	protein_coding	WD repeat and SOCS box-containing 1 Gene [Source:MGI (curated);Acc:MGI:1926139]	FALSE	464.35	193.5	196.366	530.891	388.624	-1.24795	-0.44905	TRUE	FALSE	-1021.61	9.28001	8.90435	9.0686	9.00175	9.0832	9.07148	9.05587	8.86692	9.08355	8.9816	8.99687	8.96881	8.90794	9.19108	8.82752	9.06099	9.15441	9.33127	9.0571	9.14844	8.99404	0	-0.0321788	-0.082209	-0.101891	-0.108804	0.0979013	-0.0177958	0.977473	0.93409	0.844322	0.682254	0.849818
4900	ENSMUSG00000039542	ILMN_1237421 / ILMN_3102825 / ILMN_2722864	Ncam1	protein_coding	neural cell adhesion molecule 1 Gene [Source:MGI Symbol;Acc:MGI:97281]	FALSE	130.742	14.2	6.60748	62.4	29.6631	-3.53014	-1.04798	TRUE	TRUE	-1021.18	6.62568	6.58545	6.62715	6.67422	6.7029	6.55642	6.60937	6.65374	6.63764	6.6989	6.64626	6.56363	6.6621	6.63922	6.84413	6.58655	6.65295	6.55121	6.66131	6.63761	6.73796	0	0.0317474	0.0208174	0.0234997	0.102387	-0.0158564	0.0661989	0.95275	0.97679	0.951902	0.394739	0.964967
25270	ENSMUSG00000062461	ILMN_1227653 / ILMN_2641304	AC154849.1	protein_coding	60S ribosomal protein L27a (L29) [Source:UniProtKB/Swiss-Prot;Acc:P14115]	FALSE	5728.06	5197.37	4353.3	12880.4	12074.5	-0.262395	-0.0931974	FALSE	FALSE	-1017.48	13.2953	13.476	13.4836	13.5177	13.3722	13.4305	13.3777	13.3954	13.3571	13.309	13.4412	13.2394	13.3699	13.2586	13.4616	13.3926	13.4115	13.3638	13.4827	13.3901	13.4091	0	0.0218496	-0.0415728	-0.0884296	-0.0549532	-0.0290047	0.0089937	0.974789	0.950739	0.761755	0.755465	0.943742
13448	ENSMUSG00000084111	ILMN_2734921	AC122438.1	pseudogene		FALSE	2843.22	2314.23	1821.13	5057.15	4749.88	-0.459326	-0.0904143	FALSE	FALSE	-1014.57	13.6519	13.6071	13.679	13.6359	13.6229	13.6562	13.5911	13.7214	13.6898	13.6716	13.6721	13.6325	13.7492	13.7374	13.5273	13.6277	13.5592	13.7045	13.6465	13.6537	13.6844	0	-0.00766163	0.0214292	0.0127605	0.0253101	-0.0155102	0.0155472	0.993377	0.974359	0.976021	0.884465	0.964967
19908	ENSMUSG00000029752	ILMN_2636755 / ILMN_2643513	Asns	protein_coding	asparagine synthetase Gene [Source:MGI (curated);Acc:MGI:1350929]	FALSE	694.716	314.796	321.232	1531.17	1595.59	-1.12488	0.0594141	TRUE	FALSE	-1012.05	11.1914	11.4568	11.4703	11.5113	11.5193	11.5973	11.6786	11.5071	11.4671	11.4839	11.3927	11.4585	11.6273	11.5596	11.742	11.5533	11.6525	11.4838	11.5495	11.5071	11.3763	0	0.169779	0.178113	0.0722161	0.270141	0.190372	0.104823	0.786237	0.658438	0.866358	0.0927914	0.395719
26362	ENSMUSG00000066315	ILMN_2734921	RP23-144K18.3	pseudogene		FALSE	2843.22	2314.23	1827.79	5057.15	4749.88	-0.457003	-0.0904143	FALSE	FALSE	-1006.41	13.6519	13.6071	13.679	13.6359	13.6229	13.6562	13.5911	13.7214	13.6898	13.6716	13.6721	13.6325	13.7492	13.7374	13.5273	13.6277	13.5592	13.7045	13.6465	13.6537	13.6844	0	-0.00766163	0.0214292	0.0127605	0.0253101	-0.0155102	0.0155472	0.993377	0.974359	0.976021	0.884465	0.964967
94	ENSMUSG00000064345	ILMN_2434853	mt-Nd2	protein_coding	mitochondrially encoded NADH dehydrogenase 2 Gene [Source:MGI Symbol;Acc:MGI:102500]	FALSE	3636.84	2784.01	3029.2	4883.03	4261.01	-0.32325	-0.196537	FALSE	FALSE	-1004.75	11.4981	11.4162	11.6711	11.3686	11.46	11.2169	11.5302	11.3704	11.6241	11.0531	11.273	11.3636	11.2735	11.3307	10.8774	11.5272	11.5478	11.6288	11.2703	11.1227	11.1391	0	-0.179935	-0.0202484	-0.298551	-0.367906	0.0394634	-0.351104	0.84381	0.990593	0.411114	0.116307	0.958372
26022	ENSMUSG00000038045	ILMN_2524436 / ILMN_1242367	Sult6b1	protein_coding	sulfotransferase family, cytosolic, 6B, member 1 Gene [Source:MGI (curated);Acc:MGI:1920921]	FALSE	141.038	33.7527	25.2365	94.3171	27.9479	-2.21965	-1.71928	TRUE	TRUE	-1000.09	7.73765	7.85151	7.89256	7.84198	7.89463	7.85774	7.79523	7.78274	7.69559	7.72176	7.79709	7.78409	7.77528	7.84331	7.92651	7.78497	7.58564	7.6307	7.80754	7.70948	7.67722	0	0.0375419	-0.0693873	-0.0595962	0.0211258	-0.160135	-0.0958288	0.947161	0.875576	0.836642	0.916354	0.277381
22406	ENSMUSG00000005667	ILMN_2769136 / ILMN_2878548	Mthfd2	protein_coding	methylenetetrahydrofolate dehydrogenase (NAD+ dependent), methenyltetrahydrofolate cyclohydrolase Gene [Source:MGI (curated);Acc:MGI:1338850]	FALSE	1393.33	689.465	550.285	1941.67	2427.95	-1.1672	0.322289	TRUE	FALSE	-999.806	10.2719	10.5906	10.5204	10.4561	10.3647	10.2988	10.5556	10.5451	10.5285	10.7313	10.4815	10.5905	10.6875	10.5161	10.7458	10.4896	10.616	10.5784	10.5823	10.6603	10.5121	0	-0.0877708	0.0820763	0.140126	0.188817	0.100368	0.123938	0.900678	0.912521	0.687093	0.277708	0.787774
13292	ENSMUSG00000025964	ILMN_1213123 / ILMN_1230599 / ILMN_1242144 / ILMN_1218345	Adam23	protein_coding	a disintegrin and metallopeptidase domain 23 Gene [Source:MGI (curated);Acc:MGI:1345162]	FALSE	446.059	167.682	176.418	426.639	320.014	-1.36927	-0.413757	TRUE	FALSE	-977.167	7.28069	7.34107	7.35246	7.34674	7.44694	7.29172	7.40818	7.40418	7.38742	7.52073	7.58357	7.40221	7.59809	7.66111	7.95658	7.85332	7.83116	7.86787	7.96891	7.70864	7.71841	0	0.0370605	0.0751858	0.17743	0.413854	0.52604	0.473914	0.965804	0.923597	0.553507	0.0112372	0.00135161
13237	ENSMUSG00000033326	ILMN_2468327 / ILMN_1229847 / ILMN_1258791	Kdm4a	protein_coding	lysine (K)-specific demethylase 4A Gene [Source:MGI (curated);Acc:MGI:2446210]	TRUE	491.687	247.959	160.794	483.953	365.055	-1.2624	-0.405786	TRUE	FALSE	-973.69	6.56176	6.655	6.63649	6.64998	6.63516	6.73185	6.6554	6.62817	6.66217	6.6318	6.68136	6.6139	6.71832	6.67144	6.59494	6.64232	6.67554	6.62984	6.63385	6.54674	6.62423	0	0.0545811	0.0308277	0.0246037	0.0438173	0.0314835	-0.016145	0.862976	0.93629	0.920453	0.669098	0.884354
12031	ENSMUSG00000026924	ILMN_1225772	Sec16a	protein_coding	SEC16 homolog A (S. cerevisiae) Gene [Source:MGI (curated);Acc:MGI:2139207]	FALSE	1002.98	777.969	408.581	474.861	332.016	-0.756529	-0.514946	TRUE	FALSE	-968.829	8.15962	8.27976	8.25773	8.41806	8.53158	8.49318	8.42673	8.30028	8.40569	8.39343	8.42832	8.30906	8.46159	8.3446	8.54095	8.40394	8.42648	8.41603	8.42284	8.37518	8.26357	0	0.248569	0.145195	0.144564	0.216676	0.183112	0.12149	0.248386	0.574106	0.420705	0.0573897	0.175698
8306	ENSMUSG00000022884	ILMN_2976829 / ILMN_2702215 / ILMN_2613641 / ILMN_2696566 / ILMN_2449506	Eif4a2	protein_coding	eukaryotic translation initiation factor 4A2 Gene [Source:MGI (curated);Acc:MGI:106906]	FALSE	4566.37	3600.46	3451.94	3331.27	3013.7	-0.37284	-0.144493	FALSE	FALSE	-961.541	6.44219	6.444	6.48367	6.47946	6.43487	6.46428	6.53204	6.55024	6.44184	6.51793	6.5346	6.51778	6.45599	6.47704	6.52956	6.55801	6.50123	6.52083	6.45684	6.50048	6.48451	0	0.00291759	0.0514223	0.0668174	0.0309146	0.0700744	0.0239907	0.995406	0.822076	0.563824	0.72588	0.478386
17546	ENSMUSG00000025557	ILMN_2943040 / ILMN_1258881 / ILMN_1249621	Slc15a1	protein_coding	solute carrier family 15 (oligopeptide transporter), member 1 Gene [Source:MGI Symbol;Acc:MGI:1861376]	FALSE	110.998	21.5496	24.4	46.3876	7.16584	-2.22389	-2.53684	TRUE	TRUE	-954.179	6.59514	6.6243	6.56626	6.60073	6.55137	6.55638	6.55674	6.54615	6.59988	6.63081	6.60753	6.59353	6.55997	6.58968	6.55518	6.64489	6.57618	6.62565	6.55121	6.64426	6.64262	0	-0.0257432	-0.0276458	0.0153881	-0.0269565	0.0203397	0.017464	0.934051	0.928475	0.943694	0.764613	0.914873
14222	ENSMUSG00000059776	ILMN_2734921	AC112998.1	protein_coding	60S ribosomal protein L13 [Source:UniProtKB/TrEMBL;Acc:Q5RKP3]	FALSE	2832.95	2311.72	1814.55	5009.31	4749.88	-0.457276	-0.0767029	FALSE	FALSE	-953.397	13.6519	13.6071	13.679	13.6359	13.6229	13.6562	13.5911	13.7214	13.6898	13.6716	13.6721	13.6325	13.7492	13.7374	13.5273	13.6277	13.5592	13.7045	13.6465	13.6537	13.6844	0	-0.00766163	0.0214292	0.0127605	0.0253101	-0.0155102	0.0155472	0.993377	0.974359	0.976021	0.884465	0.964967
31037	ENSMUSG00000040618	ILMN_2676406	Pck2	protein_coding	phosphoenolpyruvate carboxykinase 2 (mitochondrial) Gene [Source:MGI Symbol;Acc:MGI:1860456]	FALSE	812.311	277.753	280.823	648.976	760.47	-1.5369	0.228402	TRUE	FALSE	-952.076	0	0	0	0	0	0	0	0	0	0	0	0	0	0	0	0	0	0	0	0	0	0	0	0	0	0	0	0	0	0	0	0	0
18361	ENSMUSG00000036817	ILMN_2986131 / ILMN_2437856	Unc84a	protein_coding	Sad1 and UNC84 domain containing 1 Gene [Source:MGI (curated);Acc:MGI:1924303]	FALSE	592.362	322.764	346.18	401.044	236.334	-0.822721	-0.760434	TRUE	TRUE	-951.765	8.37337	8.41822	8.3127	8.23657	8.309	8.46142	8.29192	8.25538	8.3377	8.12505	8.29908	8.29848	8.31094	8.22251	7.84542	8.26095	8.26967	8.35442	8.29659	8.12153	8.28526	0	-0.0324336	-0.0730981	-0.127229	-0.241808	-0.073083	-0.133638	0.974974	0.937543	0.77763	0.22525	0.891593
19192	ENSMUSG00000036036	ILMN_1221161	Zfp57	protein_coding	zinc finger protein 57 Gene [Source:MGI Symbol;Acc:MGI:99204]	TRUE	683.121	655.084	568.578	361.826	153.198	-0.158763	-1.23449	FALSE	TRUE	-940.218	8.5834	7.91884	7.95314	8.07024	8.07975	8.17407	8.08111	8.14117	8.34442	8.03848	8.10957	8.31584	8.11784	8.30608	7.51496	8.04945	8.22109	8.37473	8.11722	8.28125	8.38058	0	-0.0437716	0.037109	0.00283722	-0.172161	0.0633024	0.107891	0.986856	0.989236	0.997119	0.741714	0.95957
21850	ENSMUSG00000021127	ILMN_2780424 / ILMN_2427108 / ILMN_1247853	Zfp36l1	protein_coding	zinc finger protein 36, C3H type-like 1 Gene [Source:MGI Symbol;Acc:MGI:107946]	TRUE	1431.65	1223.38	415	440.713	359.552	-0.804655	-0.2929	TRUE	FALSE	-932.453	10.8864	10.9759	10.9641	11.2162	11.1774	10.985	11.2844	11.2691	11.2496	11.3552	11.1165	11.2001	11.1371	11.1743	11.3631	11.0439	11.1208	11.3027	11.1133	11.2025	10.9717	0	0.18404	0.325551	0.281779	0.282685	0.213662	0.153673	0.786237	0.202286	0.216946	0.107359	0.372174
28084	ENSMUSG00000005370	ILMN_2631097 / ILMN_2631098	Msh6	protein_coding	mutS homolog 6 (E. coli) Gene [Source:MGI Symbol;Acc:MGI:1343961]	FALSE	2093.57	2121.63	1655	2427.95	1675.51	-0.148794	-0.534873	FALSE	FALSE	-932.338	11.4209	11.6865	11.5805	11.6433	11.6986	11.8627	11.7651	11.6589	11.668	11.8018	11.8552	11.569	11.9569	11.6865	11.9969	11.7973	11.8811	11.955	11.8798	11.7982	11.633	0	0.172282	0.13473	0.179361	0.31748	0.315162	0.207718	0.822513	0.864654	0.647678	0.119273	0.18561
11816	ENSMUSG00000005672	ILMN_1250169 / ILMN_1246876	Kit	protein_coding	kit oncogene Gene [Source:MGI (curated);Acc:MGI:96677]	FALSE	201.681	64	60.0009	107.295	38.6877	-1.68578	-1.44821	TRUE	TRUE	-926.528	7.39402	7.37463	7.34871	7.43748	7.45285	7.32861	7.6161	7.60384	7.68012	7.50142	7.7886	7.82452	7.81743	7.83024	7.57258	7.90172	7.92029	8.05521	7.9946	7.69232	7.85301	0	0.033861	0.2609	0.332393	0.367629	0.586622	0.47419	0.972264	0.475206	0.137856	0.0407445	0.00108394
13587	ENSMUSG00000020173	ILMN_2698288 / ILMN_2951682 / ILMN_1215003	Cobl	protein_coding	cordon-bleu Gene [Source:MGI (curated);Acc:MGI:105056]	FALSE	503.815	444.199	341.992	277.8	112.342	-0.357209	-1.29854	FALSE	TRUE	-921.23	7.55098	7.57123	7.48208	7.55358	7.67918	7.66361	7.64977	7.60043	7.6831	7.57805	7.57892	7.65688	7.70002	7.63581	7.30929	7.66421	7.6444	7.76885	7.62187	7.60851	7.75466	0	0.0973624	0.109673	0.0698551	0.0136115	0.157726	0.126918	0.880093	0.856997	0.869519	0.965933	0.545142
20746	ENSMUSG00000040054	ILMN_2652385 / ILMN_2615041	Baz2a	protein_coding	bromodomain adjacent to zinc finger domain, 2A Gene [Source:MGI Symbol;Acc:MGI:2151152]	FALSE	1604.73	1153.83	1000.91	1146	922.896	-0.574376	-0.312063	FALSE	FALSE	-915.955	7.13369	7.01742	6.95368	6.91742	6.93183	7.03561	7.01855	6.97272	6.9579	7.0069	6.97194	7.00595	6.95643	6.99843	6.91932	6.86206	7.04952	7.00266	6.97065	6.92383	6.99057	0	-0.0733094	-0.0518722	-0.0400003	-0.0768678	-0.0635142	-0.0732476	0.85744	0.910419	0.89653	0.524873	0.783935
29566	ENSMUSG00000027433	ILMN_2499356 / ILMN_1239876 / ILMN_1241030	Xrn2	protein_coding	5'-3' exoribonuclease 2 Gene [Source:MGI (curated);Acc:MGI:894687]	FALSE	1492.47	1146	1036.26	1179.76	869.797	-0.451523	-0.439308	FALSE	FALSE	-908.536	7.2816	7.176	7.07696	7.14895	7.15766	7.11175	7.03151	7.1243	7.14658	7.14111	7.05768	7.1888	7.13829	7.175	7.06909	7.05744	7.09338	7.13006	7.01852	7.0334	7.09419	0	-0.0387316	-0.0773877	-0.0489896	-0.0507272	-0.0845567	-0.129484	0.939969	0.842795	0.855434	0.713417	0.660881
25351	ENSMUSG00000024525	ILMN_2662160	Impa2	protein_coding	inositol (myo)-1(or 4)-monophosphatase 2 Gene [Source:MGI Symbol;Acc:MGI:2149728]	FALSE	286.869	183.494	144.872	497.337	243.269	-0.80135	-1.02865	TRUE	TRUE	-908.114	8.43183	8.32486	8.54067	8.27661	8.38114	8.3515	8.32345	8.40189	8.39498	8.33427	8.45574	8.27393	8.40041	8.39264	8.31871	8.4832	8.30079	8.31464	8.46794	8.46065	8.52327	0	-0.0960345	-0.0590184	-0.077805	-0.0618697	-0.0662461	0.0514984	0.847869	0.916769	0.792614	0.709861	0.820626
28625	ENSMUSG00000016319	ILMN_2660099	Slc25a5	protein_coding	solute carrier family 25 (mitochondrial carrier, adenine nucleotide translocator), member 5 Gene [Source:MGI (curated);Acc:MGI:1353496]	FALSE	1769.53	1655	1305	3055.85	2294.61	-0.257607	-0.413169	FALSE	FALSE	-907.078	12.6773	12.6023	12.709	12.6832	12.6835	12.709	12.6773	12.6894	12.6084	12.6957	12.7351	12.553	12.757	12.6411	12.8788	12.7415	12.8716	12.7847	12.8067	12.8157	12.7958	0	0.0290347	-0.00452368	-0.00162671	0.0960707	0.136356	0.143173	0.959043	0.995764	0.995475	0.455932	0.410545
28779	ENSMUSG00000042388	ILMN_1257751	Dlgap3	protein_coding	discs, large (Drosophila) homolog-associated protein 3 Gene [Source:MGI (curated);Acc:MGI:3039563]	FALSE	336.4	226.199	93.4147	118.892	48.5872	-1.06913	-1.27369	TRUE	TRUE	-904.003	6.58941	6.60885	6.64245	6.66955	6.62306	6.54111	6.59984	6.61464	6.69415	6.61019	6.56468	6.57218	6.61315	6.58424	6.61383	6.57196	6.68714	6.61665	6.57634	6.54783	6.55008	0	-0.00233179	0.0226422	-0.0312205	-0.00983056	0.0116802	-0.0554867	0.996317	0.959208	0.885461	0.94548	0.962823
32878	ENSMUSG00000037266	ILMN_2731439	D4Wsu53e	protein_coding	UPF0471 protein C1orf63 homolog [Source:UniProtKB/Swiss-Prot;Acc:Q3UC65]	FALSE	521.767	217.542	252.052	1091.72	1056.7	-1.14862	-0.046999	TRUE	FALSE	-897.67	6.52172	6.49564	6.58369	6.63897	6.56312	6.62784	6.51701	6.48145	6.55458	6.52348	6.51084	6.53363	6.51646	6.6428	6.51074	6.53699	6.54645	6.44931	6.53322	6.54753	6.52805	0	0.0762898	-0.0160061	-0.0110378	0.0229808	-0.0227681	0.00257997	0.811516	0.974359	0.973127	0.854645	0.926333
26224	ENSMUSG00000032470	ILMN_2451441 / ILMN_1252830	Mras	protein_coding	muscle and microspikes RAS Gene [Source:MGI (curated);Acc:MGI:1100856]	FALSE	110.294	8.88171	9.23035	28.6775	8.03651	-3.46824	-1.71553	TRUE	TRUE	-887.403	7.17508	7.25621	7.06054	7.39897	7.21747	7.33236	7.4143	7.25717	7.23961	7.39613	7.5526	7.44162	7.65936	7.59963	7.98052	7.74778	7.84067	7.80086	7.82816	7.89602	7.76426	0	0.152318	0.139748	0.299503	0.58256	0.632493	0.665534	0.822513	0.822076	0.188814	0.000897089	0.000357309
30970	ENSMUSG00000023243	ILMN_1249949 / ILMN_2982781 / ILMN_1232263	Kcnk5	protein_coding	potassium channel, subfamily K, member 5 Gene [Source:MGI Symbol;Acc:MGI:1336175]	FALSE	478.2	220	282.688	30.6	13.2	-0.925235	-1.15403	TRUE	TRUE	-886.019	7.33755	7.3546	7.2794	7.20681	7.21264	7.12982	7.18599	7.06872	7.17624	7.17309	7.20096	7.19877	7.24083	7.24647	7.12444	7.16415	7.22047	7.25885	7.13971	7.14428	7.28061	0	-0.140761	-0.180198	-0.132909	-0.119939	-0.109359	-0.135648	0.671858	0.213465	0.349908	0.226177	0.442668
19687	ENSMUSG00000038508	ILMN_2735350 / ILMN_2830837	Gdf15	protein_coding	growth differentiation factor 15 Gene [Source:MGI (curated);Acc:MGI:1346047]	FALSE	134.372	24.5918	26.995	98.8914	37.8	-2.33698	-1.3643	TRUE	TRUE	-884.033	7.09277	7.2021	7.20285	7.28424	7.15726	7.1139	7.1854	7.10688	7.24626	7.0904	7.18678	7.0699	7.18829	7.13647	7.40992	7.26726	7.23785	7.16974	7.20275	7.28378	7.09854	0	0.0192283	0.0136067	-0.0502124	0.0789852	0.0590438	0.0291194	0.982091	0.989911	0.905509	0.666633	0.876977
3358	ENSMUSG00000010830	ILMN_2675697	Kdelr3	protein_coding	KDEL (Lys-Asp-Glu-Leu) endoplasmic reticulum protein retention receptor 3 Gene [Source:MGI Symbol;Acc:MGI:2145953]	FALSE	509.665	424.67	347.01	214.447	88.3681	-0.400642	-1.2695	FALSE	TRUE	-883.762	7.12225	7.29063	7.28556	7.44862	7.35105	7.08925	7.23369	7.23851	7.255	7.12409	7.23435	7.05315	7.29087	7.31116	7.72062	7.42176	7.32876	7.33631	7.5849	7.47173	7.48632	0	0.0634908	0.00958482	-0.0956195	0.208065	0.129461	0.2815	0.949962	0.995296	0.865304	0.350671	0.778681
12636	ENSMUSG00000031827	ILMN_2915232 / ILMN_2604521	Cotl1	protein_coding	coactosin-like 1 (Dictyostelium) Gene [Source:MGI Symbol;Acc:MGI:1919292]	FALSE	1337.28	1157.74	558.395	865.029	683.21	-0.639541	-0.339976	TRUE	FALSE	-883.015	7.69576	7.12309	7.28775	7.23927	7.29996	7.05306	7.13362	7.26259	7.09484	7.04122	7.19845	7.24359	6.96666	7.1799	7.07005	7.00877	7.02339	7.16435	7.13628	7.1342	7.30795	0	-0.171434	-0.205184	-0.207782	-0.296662	-0.303361	-0.176058	0.854406	0.797489	0.660118	0.219727	0.344607
33001	ENSMUSG00000028893	ILMN_1219984 / ILMN_2948945	Sesn2	protein_coding	sestrin 2 Gene [Source:MGI (curated);Acc:MGI:2651874]	FALSE	1650	918.313	1023.06	830.241	743.128	-0.764778	-0.159715	TRUE	FALSE	-882.849	7.20894	7.16387	6.99423	7.08405	7.05758	7.17615	7.17567	7.20446	7.19127	7.1419	7.13089	7.3128	7.16269	7.02098	7.005	7.03744	7.17868	7.11472	7.11327	7.16749	7.12979	0	-0.0164198	0.0681198	0.0728494	-0.0594572	-0.0120663	0.0145049	0.982908	0.894923	0.814656	0.731852	0.978004
5441	ENSMUSG00000000731	ILMN_2707921 / ILMN_2895658 / ILMN_1213787	Aire	protein_coding	autoimmune regulator (autoimmune polyendocrinopathy candidiasis ectodermal dystrophy) Gene [Source:MGI (curated);Acc:MGI:1338803]	TRUE	487.097	389.669	358.192	548.048	257.299	-0.380546	-1.08789	FALSE	TRUE	-879.904	8.39756	8.20311	8.07381	8.2837	8.18685	7.9963	8.17531	7.91576	7.92453	7.68541	8.03077	7.98735	7.77293	7.99988	7.88076	7.81718	7.70572	7.86684	7.74806	7.83806	8.15056	0	-0.06921	-0.219626	-0.323648	-0.340302	-0.428244	-0.312602	0.955165	0.790555	0.407821	0.177896	0.123473
14666	ENSMUSG00000030096	ILMN_2641467	Slc6a6	protein_coding	solute carrier family 6 (neurotransmitter transporter, taurine), member 6 Gene [Source:MGI Symbol;Acc:MGI:98488]	FALSE	478.2	272.608	312.113	860.4	559.495	-0.707953	-0.619982	TRUE	TRUE	-875.645	9.72664	9.9884	9.966	10.0705	9.93192	9.8808	10.0952	9.9642	9.88941	9.97266	10.0031	10.0115	10.0774	10.232	10.4593	10.2751	10.0677	10.2691	10.4058	10.4359	10.1471	0	0.0673803	0.0892653	0.102078	0.36258	0.310287	0.435902	0.947598	0.928626	0.849849	0.086044	0.225076
10716	ENSMUSG00000001270	ILMN_1224754	Ckb	protein_coding	creatine kinase, brain Gene [Source:MGI Symbol;Acc:MGI:88407]	FALSE	1546.33	1624.68	2181.12	2131.58	1055.71	0.299173	-1.01302	FALSE	TRUE	-870.301	12.1257	12.5868	12.3502	12.4185	12.3481	12.4906	12.3797	12.3664	12.3092	12.5663	12.412	12.4423	12.3932	12.3611	12.6243	12.3324	12.3273	12.2638	12.3797	12.1938	12.1151	0	0.0648483	-0.00247697	0.119305	0.105295	-0.0464209	-0.124683	0.946655	0.999434	0.805984	0.685255	0.941565
21359	ENSMUSG00000056167	ILMN_2601020	Cnot10	protein_coding	CCR4-NOT transcription complex, subunit 10 Gene [Source:MGI Symbol;Acc:MGI:1926143]	FALSE	1255.9	838.317	951.522	1410.86	1071.59	-0.488427	-0.396496	FALSE	FALSE	-865.813	8.46144	8.53622	8.57707	8.57325	8.50823	8.74271	8.62189	8.52633	8.59088	8.55211	8.80327	8.51127	8.74525	8.55576	8.33397	8.55315	8.57938	8.53182	8.65055	8.64847	8.86993	0	0.0831501	0.0547871	0.0973041	0.0200824	0.0298695	0.198073	0.926887	0.961049	0.847787	0.959117	0.962956
20112	ENSMUSG00000018604	ILMN_3139514 / ILMN_1247220 / ILMN_3061990	Tbx3	protein_coding	T-box 3 Gene [Source:MGI (curated);Acc:MGI:98495]	TRUE	473.401	676.139	676.965	245	63.2457	0.514225	-1.93699	FALSE	TRUE	-864.255	7.42065	7.64071	7.54432	7.74708	7.63599	7.7121	7.81621	7.7057	7.73226	7.65099	7.82096	7.63545	7.81837	7.78573	7.96792	7.94571	7.82658	7.81383	7.89263	7.87599	7.88577	0	0.163163	0.216164	0.167241	0.322115	0.326816	0.34957	0.740859	0.337464	0.417896	0.0115301	0.0116121
29307	ENSMUSG00000042414	ILMN_3037312 / ILMN_1222112	Prdm14	protein_coding	PR domain containing 14 Gene [Source:MGI (curated);Acc:MGI:3588194]	TRUE	30.6	12.8302	11.1946	155.378	18.0175	-1.28004	-3.03964	TRUE	TRUE	-850.957	6.78801	6.81651	6.71352	6.96828	6.96387	6.94677	7.09695	7.14464	7.27976	7.14318	7.20119	7.476	7.22005	7.14474	6.84158	7.10502	7.07015	7.09125	7.03331	7.0137	7.00592	0	0.186957	0.4011	0.500775	0.29611	0.316127	0.244961	0.791289	0.0667326	0.00728049	0.100749	0.105041
8534	ENSMUSG00000044252	ILMN_2702857 / ILMN_2711676 / ILMN_2531225 / ILMN_2577039 / ILMN_1215970 / ILMN_2724397 / ILMN_1223789	Osbpl1a	protein_coding	oxysterol binding protein-like 1A Gene [Source:MGI (curated);Acc:MGI:1927551]	FALSE	905.531	627.695	535.723	736.648	523.53	-0.637582	-0.491908	TRUE	FALSE	-849.425	6.78903	6.733	6.77426	6.7138	6.82331	6.67045	6.73926	6.83553	6.72684	6.64965	6.60747	6.71633	6.74487	6.73725	6.74914	6.80113	6.7041	6.76065	6.63675	6.63382	6.6768	0	-0.0295774	0.00177911	-0.107611	-0.0216728	-0.010138	-0.116308	0.94429	0.997948	0.437783	0.875671	0.973052
25241	ENSMUSG00000022652	ILMN_1226966	Morc1	protein_coding	microrchidia 1 Gene [Source:MGI Symbol;Acc:MGI:1316740]	FALSE	407.797	240.578	449.912	568.578	238.6	-0.239593	-1.24926	FALSE	TRUE	-844.767	6.55875	6.55789	6.53962	6.58675	6.50585	6.55101	6.4951	6.51786	6.56565	6.5732	6.62418	6.4775	6.49191	6.47237	6.55706	6.57101	6.56373	6.61619	6.5401	6.57493	6.50979	0	-0.00421448	-0.0258847	0.00620387	-0.0449715	0.0315586	-0.0104766	0.994624	0.948013	0.983946	0.645048	0.879543
16528	ENSMUSG00000032745	ILMN_2856570 / ILMN_2578773 / ILMN_2856568 / ILMN_2547610	Gpbp1	protein_coding	GC-rich promoter binding protein 1 Gene [Source:MGI (curated);Acc:MGI:1920524]	FALSE	1904.46	1497.18	1283.73	1838.06	1524.19	-0.453546	-0.269983	FALSE	FALSE	-842.575	8.96099	9.19586	8.95182	9.12517	9.15431	9.35982	9.14336	9.15294	9.10779	9.22099	9.23627	9.15585	9.25935	9.11511	9.30413	9.28637	9.27042	9.10707	9.11542	8.98674	9.12518	0	0.176874	0.0984704	0.168149	0.189973	0.185062	0.0395597	0.762625	0.866413	0.541023	0.234856	0.405325
26350	ENSMUSG00000043681	ILMN_2678637	2200001I15Rik	protein_coding	RIKEN cDNA 2200001I15 gene Gene [Source:MGI Symbol;Acc:MGI:1916384]	FALSE	428.102	328.497	240.6	152.4	62.385	-0.587587	-1.27508	TRUE	TRUE	-841.006	9.79784	10.0383	10.154	10.1219	9.90571	9.76304	9.98445	9.81905	10.026	9.79678	9.87175	9.73173	9.89385	10.1367	10.0362	9.91587	9.83488	9.80386	10.0814	9.9858	10.0772	0	-0.0664819	-0.0535393	-0.196623	0.0255382	-0.145171	0.0514094	0.944468	0.962441	0.580437	0.944443	0.713759
9771	ENSMUSG00000016921	ILMN_2611728 / ILMN_1240406	Sfrs6	protein_coding	splicing factor, arginine/serine-rich 6 Gene [Source:MGI (curated);Acc:MGI:1915246]	TRUE	2097.98	1635.76	1670.35	2631.5	2142.37	-0.343683	-0.296555	FALSE	FALSE	-834.4	7.0743	7.21204	7.28423	7.22211	7.24339	7.3393	7.38226	7.47182	7.19199	7.23582	7.30916	7.48259	7.35154	7.20791	7.09665	7.32961	7.33143	7.24365	7.34898	7.16887	7.30621	0	0.0780763	0.158498	0.152337	0.0285094	0.111375	0.084497	0.916609	0.770925	0.660118	0.926297	0.765589
8291	ENSMUSG00000003814	ILMN_2861176 / ILMN_1233820	Calr	protein_coding	calreticulin Gene [Source:MGI (curated);Acc:MGI:88252]	FALSE	279.791	142.606	200.693	1998.63	1638.01	-0.701648	-0.286915	TRUE	FALSE	-832.57	9.5674	8.86842	8.93495	8.79691	8.83668	9.1085	8.7565	8.91047	8.93654	8.84262	8.96046	9.00578	8.7955	8.75345	8.13995	8.72842	8.85999	9.00419	8.57245	8.87033	8.92988	0	-0.209557	-0.25575	-0.187306	-0.560621	-0.25939	-0.332701	0.893387	0.85994	0.843439	0.138074	0.740024
16942	ENSMUSG00000025903	ILMN_2734520 / ILMN_2678547 / ILMN_2873319	Lypla1	protein_coding	lysophospholipase 1 Gene [Source:MGI (curated);Acc:MGI:1344588]	FALSE	1085.76	677.807	668.178	544.142	406.576	-0.689232	-0.419566	TRUE	FALSE	-831.701	7.0481	7.05186	7.03552	6.98859	6.9593	6.86979	6.94987	6.9346	6.9204	6.97801	6.95571	6.89273	6.77594	7.09574	7.30504	7.16879	7.05929	6.98184	7.08754	6.94034	6.9915	0	-0.10593	-0.110202	-0.10301	0.0137475	0.0248164	-0.0387012	0.890942	0.876371	0.820428	0.970791	0.968777
28528	ENSMUSG00000030541	ILMN_2595612	Idh2	protein_coding	isocitrate dehydrogenase 2 (NADP+), mitochondrial Gene [Source:MGI (curated);Acc:MGI:96414]	FALSE	1857.26	756.897	1358.85	300.809	272.984	-0.81142	-0.139546	TRUE	FALSE	-822.368	8.3782	8.57351	8.52505	8.4445	8.49994	8.10644	8.39953	8.15337	8.4394	8.06115	8.29853	8.09197	8.4804	8.47809	8.9794	8.59824	8.37067	8.60502	8.47397	8.46188	8.08872	0	-0.141956	-0.161485	-0.341703	0.153712	0.0323907	-0.150727	0.912827	0.892574	0.49988	0.696324	0.974352
17163	ENSMUSG00000031520	ILMN_2486573	Vegfc	protein_coding	vascular endothelial growth factor C Gene [Source:MGI Symbol;Acc:MGI:109124]	FALSE	152.4	42.2552	32.9052	106.615	42.6	-1.99137	-1.30348	TRUE	TRUE	-818.056	7.15612	7.01531	7.09404	7.06819	7.07691	6.9753	7.06938	7.07193	7.05467	7.20909	7.1432	7.12405	7.06623	7.2476	7.32609	7.26915	7.25307	7.35339	7.32977	7.3599	7.24039	0	-0.0483576	-0.0231629	0.0702887	0.124816	0.20338	0.22153	0.93171	0.974919	0.808493	0.317484	0.123473
19114	ENSMUSG00000032495	ILMN_3003656 / ILMN_2627400	Lrrc2	protein_coding	leucine rich repeat containing 2 Gene [Source:MGI Symbol;Acc:MGI:1921499]	FALSE	167.346	82.8	89.1772	223.4	74.0438	-0.95253	-1.58027	TRUE	TRUE	-816.981	6.64159	6.58358	6.64472	6.59283	6.60177	6.63384	6.54293	6.60982	6.59274	6.59297	6.59349	6.58045	6.65242	6.62088	6.60083	6.54618	6.5861	6.559	6.59253	6.56578	6.54987	0	-0.0138153	-0.0414661	-0.0343261	0.00141556	-0.0595382	-0.0539019	0.960418	0.846755	0.799802	0.991671	0.502018
4667	ENSMUSG00000038116	ILMN_1233234 / ILMN_2664077 / ILMN_1214647	Phf20	protein_coding	PHD finger protein 20 Gene [Source:MGI (curated);Acc:MGI:2444148]	TRUE	1050.45	779.8	652.694	636.213	444.657	-0.551844	-0.515842	FALSE	FALSE	-812.518	9.66862	9.3986	9.34795	9.44745	9.57402	9.47756	9.66862	9.58575	9.57681	9.54316	9.69557	9.73199	9.47194	9.70827	9.49764	9.51876	9.4621	9.70542	9.58452	9.47876	9.5657	0	0.0279523	0.138668	0.185183	0.0875575	0.0903704	0.0712668	0.977319	0.825798	0.553507	0.712712	0.831706
7259	ENSMUSG00000041126	ILMN_2703385 / ILMN_2688345 / ILMN_1226461	H2afv	protein_coding	H2A histone family, member V Gene [Source:MGI (curated);Acc:MGI:1924855]	FALSE	1394.41	692.327	636.339	793.594	853.2	-1.06854	0.104356	TRUE	FALSE	-812.489	9.22704	9.24837	9.33272	9.40303	9.20042	9.30619	9.35922	9.33253	9.39567	9.01388	9.1654	9.39063	9.28188	9.35397	8.87307	9.27902	9.12626	9.15594	9.24298	9.38011	9.35282	0	0.0338404	0.0930986	-0.0794018	-0.0997333	-0.0823005	0.0559305	0.97807	0.929171	0.901089	0.740838	0.891593
19583	ENSMUSG00000001150	ILMN_2659182	Mcm3ap	protein_coding	minichromosome maintenance deficient 3 (S. cerevisiae) associated protein Gene [Source:MGI Symbol;Acc:MGI:1930089]	FALSE	820.033	646.621	390.713	510.987	345.581	-0.659853	-0.562914	TRUE	FALSE	-811.553	6.56325	6.57104	6.57172	6.53789	6.59234	6.59478	6.61859	6.59554	6.59852	6.54614	6.62684	6.56176	6.5325	6.5295	6.56328	6.67654	6.54285	6.56707	6.58189	6.5987	6.59966	0	0.00633411	0.03555	0.00957823	-0.0269061	0.0268169	0.0247505	0.990486	0.900802	0.972141	0.780218	0.884593
14876	ENSMUSG00000037851	ILMN_2810045 / ILMN_2810047 / ILMN_1224044 / ILMN_1227208	Iars	protein_coding	isoleucine-tRNA synthetase Gene [Source:MGI Symbol;Acc:MGI:2145219]	FALSE	1791.53	1002.98	732.809	886.837	1004.6	-1.04475	0.179685	TRUE	FALSE	-811.005	6.58796	6.60481	6.55337	6.65578	6.56971	6.53641	6.61506	6.51682	6.54993	6.60125	6.68553	6.69979	6.56174	6.60472	6.63144	6.61639	6.54439	6.63122	6.54967	6.66185	6.58568	0	0.00525094	-0.0214417	0.0801413	0.0172512	0.0152841	0.0170201	0.994031	0.968261	0.623791	0.906286	0.956672
14010	ENSMUSG00000034994	ILMN_2589181 / ILMN_1239110 / ILMN_1252294	Eef2	protein_coding	eukaryotic translation elongation factor 2 Gene [Source:MGI Symbol;Acc:MGI:95288]	FALSE	16886.8	13366.1	14137.7	10258.4	10608.4	-0.296248	0.0483985	FALSE	FALSE	-801.742	9.91885	9.34874	9.49175	9.40224	9.41653	10.2643	9.57378	10.1297	9.62154	9.65797	9.79897	10.0947	9.84131	9.33834	8.59057	9.69976	10.2544	9.77069	9.89404	9.70129	10.1544	0	0.107908	0.188544	0.264101	-0.329705	0.321848	0.330145	0.973573	0.954396	0.872067	0.670599	0.821501
12040	ENSMUSG00000058135	ILMN_1228233 / ILMN_2626491	Gstm1	protein_coding	glutathione S-transferase, mu 1 Gene [Source:MGI (curated);Acc:MGI:95860]	FALSE	687.632	374.611	699.691	470.99	249.601	-0.355721	-0.913366	FALSE	TRUE	-799.662	8.72241	8.85342	8.6805	8.83613	8.78471	8.61583	8.61926	8.72315	8.77712	8.55117	8.72315	8.63635	8.74116	8.65867	8.93952	8.6413	8.4798	8.58131	8.63506	8.52359	8.51587	0	-0.00655589	-0.0456024	-0.115223	0.0276718	-0.184642	-0.193943	0.995665	0.95982	0.747666	0.921392	0.432502
20282	ENSMUSG00000000544	ILMN_2548292 / ILMN_2493815 / ILMN_2666173	Gpa33	protein_coding	glycoprotein A33 (transmembrane) Gene [Source:MGI (curated);Acc:MGI:1891703]	FALSE	544.514	333.444	435	347	176.437	-0.501927	-0.971782	FALSE	TRUE	-797.663	8.86629	8.86482	8.82738	8.86349	8.85491	8.77464	8.8422	9.03042	9.11213	8.9839	8.91053	9.08512	8.91883	8.84815	8.34405	8.8685	8.8531	8.97727	8.85847	8.83973	9.08108	0	-0.0218189	0.142085	0.140352	-0.149153	0.0467917	0.0735928	0.990486	0.874769	0.806792	0.603514	0.952864
17590	ENSMUSG00000024359	ILMN_2821196 / ILMN_1222803	Hspa9	protein_coding	heat shock protein 9 Gene [Source:MGI Symbol;Acc:MGI:96245]	FALSE	4618.32	3804.64	3080.08	2259.94	2148.61	-0.423865	-0.0728444	FALSE	FALSE	-785.142	12.118	12.3673	12.285	12.3851	12.3432	12.5662	12.4381	12.4768	12.2395	12.5367	12.454	12.3391	12.5619	12.3152	12.6692	12.4431	12.5408	12.5418	12.422	12.4075	12.2641	0	0.174743	0.128066	0.186549	0.258679	0.251836	0.107795	0.817293	0.866413	0.601685	0.186547	0.331288
10704	ENSMUSG00000045294	ILMN_1245272 / ILMN_2620965 / ILMN_2895388 / ILMN_2606693	Insig1	protein_coding	insulin induced gene 1 Gene [Source:MGI Symbol;Acc:MGI:1916289]	FALSE	339.503	133.144	90.833	480.249	475.212	-1.5915	-0.015179	TRUE	FALSE	-784.2	7.2513	7.08834	7.06066	7.15497	7.07312	7.35354	7.16468	7.2794	7.23526	7.22942	7.19304	7.43785	7.31984	7.25629	7.08245	7.2965	7.47227	7.33634	7.37255	7.4268	7.28317	0	0.0604434	0.0930099	0.15333	0.0860885	0.23493	0.227404	0.943632	0.896833	0.66279	0.714907	0.304922
762	ENSMUSG00000015748	ILMN_2740053 / ILMN_2644792 / ILMN_2941431 / ILMN_2941430	Prpf3	protein_coding	PRP3 pre-mRNA processing factor 3 homolog (yeast) Gene [Source:MGI Symbol;Acc:MGI:1918017]	FALSE	1558.59	1285.74	875.398	1122.2	914.182	-0.528043	-0.295486	FALSE	FALSE	-780.759	10.0857	9.9298	9.98556	9.96303	9.94687	9.94738	9.95842	9.89359	9.99728	9.8393	9.88907	10.0664	9.94662	10.0515	9.63281	9.95725	10.0056	10.0833	9.92904	9.96285	9.96659	0	-0.047916	-0.05058	-0.0687685	-0.123353	0.0150535	-0.0475123	0.953231	0.958229	0.885355	0.527606	0.98003
29802	ENSMUSG00000068744	ILMN_2692441	Psrc1	protein_coding	proline/serine-rich coiled-coil 1 Gene [Source:MGI (curated);Acc:MGI:1913099]	FALSE	1470.26	749.362	1028.14	1569.06	1508.1	-0.725579	-0.0571279	TRUE	FALSE	-774.968	6.74196	6.76209	6.7559	6.73487	6.676	6.6745	6.68979	6.76307	6.60189	6.69231	6.73492	6.8189	6.71958	6.74884	6.7614	6.7485	6.74258	6.75168	6.76903	6.66856	6.73177	0	-0.0581918	-0.0684012	-0.00460433	-0.0100394	-0.00572994	-0.030195	0.859442	0.813071	0.986873	0.949156	0.985133
27223	ENSMUSG00000028684	ILMN_2453695	Urod	protein_coding	uroporphyrinogen decarboxylase Gene [Source:MGI (curated);Acc:MGI:98916]	FALSE	1976.38	1835.28	877.587	663.556	554.104	-0.542709	-0.259633	FALSE	FALSE	-760.517	10.6472	10.8203	10.7736	10.8301	10.7558	10.6582	10.7986	10.7721	10.705	10.493	10.6834	10.6418	10.7604	10.6834	10.9948	10.7874	10.7054	10.7453	10.7855	10.6819	10.5836	0	0.000995919	0.0115317	-0.140972	0.0658548	-0.00098447	-0.0633623	0.99937	0.992758	0.653006	0.766059	0.999194
32571	ENSMUSG00000028766	ILMN_2661287 / ILMN_1228710	Alpl	protein_coding	alkaline phosphatase, liver/bone/kidney Gene [Source:MGI (curated);Acc:MGI:87983]	FALSE	402.597	174.064	303.6	718.778	472.637	-0.75089	-0.603771	TRUE	TRUE	-760.349	7.76092	7.58956	7.43772	7.68136	7.57637	7.33774	7.52347	7.49294	7.54973	7.30519	7.55877	7.64825	7.47953	7.55544	7.44803	7.46654	7.46922	7.75531	7.55252	7.52724	7.59276	0	-0.0642421	-0.0740148	-0.0919958	-0.101732	-0.0323769	-0.0385572	0.950352	0.945276	0.87287	0.723555	0.962823
24377	ENSMUSG00000009585	ILMN_1259368	Apobec3	protein_coding	apolipoprotein B mRNA editing enzyme, catalytic polypeptide 3 Gene [Source:MGI Symbol;Acc:MGI:1933111]	FALSE	809.821	663.861	629.707	386.352	212.361	-0.323871	-0.86035	FALSE	TRUE	-757.874	7.4646	7.18059	7.26057	7.17848	7.43338	7.11495	7.24001	7.18976	7.25848	7.22971	7.29737	7.30061	7.29825	7.33274	7.31144	7.21377	7.24332	7.37069	7.35971	7.30736	7.3678	0	-0.0596492	-0.0725016	-0.0260212	0.0122213	-0.0259908	0.0430342	0.936206	0.91711	0.963844	0.968591	0.959052
27441	ENSMUSG00000030421	ILMN_2708150	C80913	protein_coding	Unconventional prefoldin RPB5 interactor (RNA polymerase II subunit 5-mediating protein)(RPB5-mediating protein)(Protein NNX3) [Source:UniProtKB/Swiss-Prot;Acc:Q3TLD5]	TRUE	1171.92	1378.78	910.774	1814.55	1089.67	-0.0337752	-0.735192	FALSE	TRUE	-752.821	8.71834	8.53739	8.37899	8.33206	8.41042	8.59223	8.34642	8.45121	8.42372	8.33636	8.33896	8.41459	8.29965	8.35978	7.88744	8.50032	8.37124	8.55688	8.23159	8.29574	8.51088	0	-0.100004	-0.137791	-0.181605	-0.362619	-0.0687611	-0.198836	0.924844	0.878644	0.717131	0.126554	0.92202
31004	ENSMUSG00000032178	ILMN_1255013 / ILMN_3115677 / ILMN_2707399 / ILMN_2707400 / ILMN_2501919	Ilf3	protein_coding	interleukin enhancer binding factor 3 Gene [Source:MGI Symbol;Acc:MGI:1339973]	TRUE	1193.51	806.065	772.131	860.893	683.21	-0.596315	-0.333068	TRUE	FALSE	-745.559	9.56161	9.80347	9.67848	9.75458	9.79379	10.0533	9.90443	9.93301	9.8742	9.94981	9.94063	9.93945	10.0638	9.8329	10.018	9.98552	9.99238	9.8051	9.93869	9.86227	9.78992	0	0.186048	0.222695	0.262111	0.290372	0.246477	0.182438	0.777512	0.533177	0.247418	0.0848969	0.229822
18336	ENSMUSG00000009013	ILMN_2776419 / ILMN_3160468	Dynll1	protein_coding	dynein light chain LC8-type 1 Gene [Source:MGI (curated);Acc:MGI:1861457]	FALSE	12388.3	12084.3	8301.28	4618.32	4566.37	-0.281406	-0.0163167	FALSE	FALSE	-743.832	10.0315	9.80081	10.0413	9.75402	9.77311	9.3981	9.73133	9.50338	9.86936	9.52303	9.73631	9.882	9.59565	9.89097	9.57637	9.81253	9.67456	9.7121	9.65958	9.72854	9.62842	0	-0.316155	-0.256541	-0.244118	-0.270232	-0.224832	-0.285717	0.731237	0.710011	0.592881	0.299661	0.603433
12262	ENSMUSG00000037405	ILMN_2896601	Icam1	protein_coding	intercellular adhesion molecule 1 Gene [Source:MGI Symbol;Acc:MGI:96392]	FALSE	1146	1772.06	811.156	474.861	223.399	0.172417	-1.08447	FALSE	TRUE	-736.598	8.80691	8.52596	8.50006	8.30277	8.32485	8.31373	8.13775	8.23654	8.21995	8.37468	8.28416	8.44358	8.53141	8.62568	8.33634	8.57546	8.65725	8.76407	8.57733	8.65185	8.72858	0	-0.297189	-0.412897	-0.243503	-0.113164	0.0546177	0.0416091	0.509734	0.0372854	0.30974	0.573625	0.910572
18353	ENSMUSG00000033685	ILMN_2481182 / ILMN_2855123 / ILMN_2509798	Ucp2	protein_coding	uncoupling protein 2 (mitochondrial, proton carrier) Gene [Source:MGI (curated);Acc:MGI:109354]	FALSE	607.214	437.65	399.736	627	389.748	-0.535245	-0.684524	FALSE	TRUE	-732.418	6.61608	6.64966	6.61007	6.61674	6.65454	6.58387	6.53706	6.63153	6.62946	6.59317	6.65264	6.5978	6.66052	6.57108	6.71339	6.61267	6.47493	6.56156	6.64595	6.64781	6.58603	0	-0.00688876	-0.025922	-0.0107341	0.0230579	-0.0755556	0.0013264	0.992249	0.958621	0.975327	0.868433	0.629254
32763	ENSMUSG00000032715	ILMN_1244279 / ILMN_1225528 / ILMN_1252762	Trib3	protein_coding	tribbles homolog 3 (Drosophila) Gene [Source:MGI (curated);Acc:MGI:1345675]	TRUE	1223.38	285.045	424.425	495.637	822.401	-1.78318	0.729403	TRUE	TRUE	-721.992	6.95445	6.91835	6.96365	6.87152	6.79998	6.77365	6.81525	6.83105	6.91708	6.7784	6.79797	6.77734	6.74979	6.74992	6.57517	6.84319	6.90785	6.84845	6.84175	6.84922	6.999	0	-0.130435	-0.0910235	-0.160915	-0.253859	-0.0789837	-0.0488275	0.731237	0.791241	0.260441	0.0113901	0.69886
29357	ENSMUSG00000009079	ILMN_1219609 / ILMN_2769308	Ewsr1	protein_coding	Ewing sarcoma breakpoint region 1 Gene [Source:MGI (curated);Acc:MGI:99960]	TRUE	3887.36	2884.7	2827.29	2083.49	1986.46	-0.444662	-0.0687706	FALSE	FALSE	-720.681	6.56345	6.60871	6.51164	6.60559	6.6189	6.4204	6.58172	6.52494	6.59293	6.53964	6.49674	6.53936	6.43482	6.50501	6.55588	6.54277	6.44327	6.60528	6.5206	6.59101	6.56309	0	-0.0129672	0.00526362	-0.036018	-0.0626984	-0.0308311	-0.00303299	0.985221	0.994794	0.911962	0.644113	0.924952
6951	ENSMUSG00000025261	ILMN_2494747 / ILMN_2578798 / ILMN_2613475 / ILMN_2540335 / ILMN_1224971	Huwe1	protein_coding	HECT, UBA and WWE domain containing 1 Gene [Source:MGI (curated);Acc:MGI:1926884]	FALSE	1670.35	1312.94	839.741	1148.66	1043.11	-0.633539	-0.138935	TRUE	FALSE	-717.826	6.59277	6.53418	6.55442	6.56736	6.60428	6.55258	6.59342	6.61353	6.50101	6.613	6.59829	6.62425	6.6155	6.60745	6.62951	6.63173	6.6247	6.56922	6.50763	6.53898	6.69043	0	0.0142845	0.00886565	0.0513893	0.0570317	0.0480936	0.0185581	0.974974	0.987251	0.806209	0.58132	0.809221
32353	ENSMUSG00000045962	ILMN_1258991 / ILMN_1241638 / ILMN_2655005	Wnk1	protein_coding	WNK lysine deficient protein kinase 1 Gene [Source:MGI Symbol;Acc:MGI:2442092]	FALSE	2265.35	2204.58	1085.76	917.021	775.715	-0.461259	-0.241141	FALSE	FALSE	-715.225	6.63056	6.75221	6.73504	6.75811	6.87398	6.8838	6.90755	6.76393	6.86684	6.77431	6.82981	6.81675	6.83907	6.80767	6.67562	6.82402	6.74099	6.9006	6.91169	6.87672	6.76665	0	0.132692	0.140166	0.101019	0.0681817	0.115931	0.145746	0.777512	0.615557	0.680586	0.648827	0.559179
8040	ENSMUSG00000003283	ILMN_1213268	Hck	protein_coding	hemopoietic cell kinase Gene [Source:MGI (curated);Acc:MGI:96052]	FALSE	84.0813	12.8302	41.8222	149.244	45.6614	-1.58671	-1.68701	TRUE	TRUE	-715.136	6.59605	6.55319	6.62028	6.54854	6.56782	6.57717	6.63177	6.55809	6.58748	6.49474	6.55719	6.52071	6.63768	6.60532	6.52748	6.51383	6.63456	6.64828	6.62556	6.57201	6.56679	0	-0.0253292	0.00260969	-0.0656256	0.000322891	0.00905373	-0.00171865	0.949021	0.996665	0.694761	0.998998	0.973631
32367	ENSMUSG00000034160	ILMN_2647864 / ILMN_2611676 / ILMN_1247078 / ILMN_2448404	Ogt	protein_coding	O-linked N-acetylglucosamine (GlcNAc) transferase (UDP-N-acetylglucosamine:polypeptide-N-acetylglucosaminyl transferase) Gene [Source:MGI (curated);Acc:MGI:1339639]	FALSE	782.122	446.549	393.931	928.981	850.566	-0.894594	-0.127083	TRUE	FALSE	-710.249	7.18532	7.11319	7.08788	7.00334	7.13287	7.02063	7.09519	7.03034	7.22904	7.02557	7.13164	6.99841	7.00459	7.06432	6.81256	7.01658	6.90913	7.13389	6.97752	6.92661	7.02569	0	-0.0765173	-0.0106079	-0.0769231	-0.168308	-0.108934	-0.152192	0.900678	0.992758	0.832459	0.264723	0.707637
5484	ENSMUSG00000037492	ILMN_2736314	Zmat4	protein_coding	zinc finger, matrin type 4 Gene [Source:MGI (curated);Acc:MGI:2443497]	FALSE	156.11	70	47.9134	138.556	53.4783	-1.38979	-1.35709	TRUE	TRUE	-703.315	6.80109	6.8723	6.87977	6.89899	6.82102	6.87504	6.76647	6.85156	6.77948	6.86281	6.82684	6.76116	6.76555	6.81089	6.83122	6.87679	6.76366	6.82884	6.88502	6.91047	6.90122	0	0.0139671	-0.0518807	-0.0341163	-0.0484975	-0.0279564	0.0478478	0.973736	0.866413	0.872411	0.61405	0.89951
13922	ENSMUSG00000002845	ILMN_2596970	Tmem39a	protein_coding	transmembrane protein 39a Gene [Source:MGI Symbol;Acc:MGI:1915096]	FALSE	1584.83	1033.54	1265.12	328.106	244.148	-0.463191	-0.424896	FALSE	FALSE	-702.847	9.52922	9.45781	9.48547	9.30782	9.30396	9.52248	9.30392	9.31214	9.37096	9.46664	9.46	9.31951	9.34381	9.36074	9.28203	9.38016	9.50921	9.38575	9.43363	9.36134	9.39899	0	-0.112746	-0.161825	-0.075446	-0.161972	-0.0657885	-0.0928467	0.803236	0.502814	0.781715	0.169818	0.806426
13385	ENSMUSG00000026615	ILMN_3069857 / ILMN_2687943 / ILMN_3148398	Eprs	protein_coding	glutamyl-prolyl-tRNA synthetase Gene [Source:MGI Symbol;Acc:MGI:97838]	FALSE	1688.2	952.444	824.927	379.604	383.282	-0.924977	0.0138743	TRUE	FALSE	-702.016	7.3378	7.28225	7.16698	7.29404	7.23702	7.45232	7.25241	7.44474	7.10451	7.36056	7.40531	7.51827	7.41604	7.2887	7.18334	7.39925	7.4531	7.37152	7.29816	7.24714	7.56133	0	0.0654487	0.00487631	0.165701	0.0336824	0.145615	0.106534	0.944468	0.997298	0.67573	0.920419	0.704621
22597	ENSMUSG00000027233	ILMN_2646179	Patl2	protein_coding	protein associated with topoisomerase II homolog 2 (yeast) Gene [Source:MGI (curated);Acc:MGI:1914828]	FALSE	547.736	271.343	300.003	171.557	109.4	-0.936706	-0.644335	TRUE	TRUE	-699.933	6.84844	6.98643	6.96483	6.97843	6.87935	7.02453	6.81361	6.95163	6.88399	6.98773	6.87899	6.69744	6.9248	6.96349	6.91703	6.93779	6.82688	6.97132	6.9113	6.91531	6.94295	0	0.0275342	-0.0501556	-0.0785128	0.00187262	-0.0212414	-0.0100481	0.967979	0.937543	0.806394	0.996008	0.96154
17765	ENSMUSG00000015468	ILMN_1256134 / ILMN_1220697	Notch4	protein_coding	Notch gene homolog 4 (Drosophila) Gene [Source:MGI (curated);Acc:MGI:107471]	TRUE	60.2222	7.63313	10.2	121.328	58.2	-2.62614	-1.04708	TRUE	TRUE	-695.092	6.97155	7.19445	7.07456	7.07069	7.15538	7.01942	7.14779	7.14291	7.08599	7.15738	7.21381	7.0796	7.38926	7.2873	7.5364	7.57971	7.32473	7.51143	7.44831	7.44611	7.45729	0	0.00164134	0.0453716	0.0700765	0.324133	0.391769	0.37038	0.998822	0.956422	0.8555	0.0234597	0.00630836
23978	ENSMUSG00000025407	ILMN_2774992	Gli1	protein_coding	GLI-Kruppel family member GLI1 Gene [Source:MGI Symbol;Acc:MGI:95727]	TRUE	473.401	157.926	277.8	460.327	374.907	-1.11608	-0.295415	TRUE	FALSE	-695.063	6.49387	6.49232	6.64234	6.51968	6.63519	6.53237	6.52435	6.54754	6.52353	6.55891	6.52152	6.5193	6.58643	6.55574	6.59735	6.63562	6.51952	6.44632	6.54614	6.59316	6.60377	0	0.019566	-0.0110359	-0.00960036	0.0369933	-0.00902527	0.0381787	0.97102	0.987104	0.979887	0.792754	0.979272
24620	ENSMUSG00000025579	ILMN_1254199 / ILMN_1255883	Gaa	protein_coding	glucosidase, alpha, acid Gene [Source:MGI (curated);Acc:MGI:95609]	FALSE	635.316	521.539	352.4	380.76	227.376	-0.538913	-0.741257	FALSE	TRUE	-694.011	7.60067	7.76992	7.72958	7.72436	7.75406	7.95746	7.72698	7.78323	7.54063	7.95708	7.79145	7.7284	7.86559	7.80671	8.03506	7.86078	7.87099	7.71268	7.726	7.6851	7.75766	0	0.111904	-0.01644	0.125587	0.202397	0.11476	0.0228663	0.872115	0.989911	0.741704	0.250872	0.748486
10747	ENSMUSG00000062939	ILMN_2614970 / ILMN_1236059 / ILMN_2792599	Stat4	protein_coding	signal transducer and activator of transcription 4 Gene [Source:MGI Symbol;Acc:MGI:103062]	TRUE	176.685	78.1931	59.1986	263.2	147.036	-1.35018	-0.835682	TRUE	TRUE	-692.152	6.57713	6.52504	6.55206	6.55887	6.61276	6.62974	6.61088	6.58691	6.53943	6.67179	6.65125	6.69861	6.6357	6.63937	6.57137	6.58977	6.61107	6.6122	6.65376	6.67149	6.69449	0	0.0490455	0.0276589	0.12247	0.0640665	0.0529335	0.121835	0.839597	0.921291	0.0794151	0.32083	0.627577
32823	ENSMUSG00000028760	ILMN_1252127 / ILMN_1217481 / ILMN_2552161 / ILMN_2574618	Eif4g3	protein_coding	eukaryotic translation initiation factor 4 gamma, 3 Gene [Source:MGI (curated);Acc:MGI:1923935]	FALSE	361.111	165.618	82.8	577.393	644.863	-1.53209	0.159177	TRUE	FALSE	-690.545	6.60706	6.66628	6.67404	6.64237	6.64954	6.66894	6.69935	6.62489	6.65482	6.64713	6.6422	6.59184	6.67262	6.68695	6.68584	6.7333	6.72559	6.68462	6.56121	6.5676	6.60295	0	0.00449263	0.0105598	-0.0220697	0.032678	0.0653743	-0.0718746	0.992767	0.978766	0.897595	0.660548	0.454511
11098	ENSMUSG00000007029	ILMN_2439341 / ILMN_2508519 / ILMN_2928160	Vars	protein_coding	valyl-tRNA synthetase Gene [Source:MGI Symbol;Acc:MGI:90675]	FALSE	4134.95	4134.95	3227.92	4369.05	3675.18	-0.167559	-0.249445	FALSE	FALSE	-679.641	8.52344	9.16419	8.96846	9.15932	9.18074	9.28429	9.15393	9.19787	9.07272	9.30159	9.1481	9.01457	9.3479	8.98223	9.53229	9.18205	9.2356	8.91247	9.2889	9.04839	9.17232	0	0.32275	0.25614	0.269385	0.402107	0.224673	0.284504	0.791289	0.811155	0.66279	0.20012	0.717958
19372	ENSMUSG00000022912	ILMN_1235499	Pros1	protein_coding	protein S (alpha) Gene [Source:MGI (curated);Acc:MGI:1095733]	FALSE	194.043	87.4374	45.4	275.2	192.092	-1.53257	-0.516428	TRUE	FALSE	-666.849	7.06263	7.04101	7.01673	7.11765	7.11395	7.05436	7.08226	7.12709	7.15884	7.00884	7.1016	7.18354	7.09608	7.13328	7.0928	7.19584	7.15114	7.09525	7.16406	7.0593	7.12585	0	0.0551994	0.0826096	0.0578742	0.067269	0.107288	0.0762819	0.877213	0.754721	0.772079	0.498905	0.375769
19998	ENSMUSG00000002076	ILMN_2768077	Hsf2bp	protein_coding	heat shock transcription factor 2 binding protein Gene [Source:MGI (curated);Acc:MGI:1921627]	TRUE	475.25	329.799	348.343	414.174	224.999	-0.485885	-0.8774	FALSE	TRUE	-666.313	6.68066	6.73822	6.71182	6.63136	6.67865	6.72298	6.66799	6.69177	6.70426	6.7254	6.68696	6.68204	6.68701	6.67076	6.65127	6.67263	6.63212	6.64962	6.73822	6.7048	6.68127	0	-0.0325726	-0.0222297	-0.0121014	-0.0405521	-0.0587785	-0.00213786	0.895699	0.937887	0.954617	0.565971	0.547783
30091	ENSMUSG00000020528	ILMN_2733796 / ILMN_2629446	Prpsap2	protein_coding	phosphoribosyl pyrophosphate synthetase-associated protein 2 Gene [Source:MGI (curated);Acc:MGI:2384838]	FALSE	708.767	411.4	250.014	368.125	326.96	-1.09744	-0.170588	TRUE	FALSE	-664.143	7.31314	7.32292	7.4164	7.29894	7.2395	7.19914	7.28142	7.18368	7.29639	7.28017	7.26018	7.15301	7.22445	7.3851	7.46762	7.26686	7.3495	7.35598	7.25705	7.18115	7.03348	0	-0.104963	-0.0969909	-0.119699	0.00823702	-0.0267105	-0.193592	0.84381	0.849688	0.643131	0.976906	0.952033
24714	ENSMUSG00000046364	ILMN_1227653 / ILMN_1221403 / ILMN_2641304 / ILMN_2882059	Rpl27a	protein_coding	ribosomal protein L27A Gene [Source:MGI (curated);Acc:MGI:1347076]	FALSE	6512.24	5794.07	5525.77	14137.7	13492.7	-0.20234	-0.0673592	FALSE	FALSE	-661.369	9.99557	9.73935	9.86374	9.88977	9.8184	9.66293	9.7431	9.69806	9.8377	9.59149	9.75641	9.84931	9.68048	9.78372	9.40782	9.65136	9.68161	9.86021	9.63867	9.71289	9.70873	0	-0.0758517	-0.106597	-0.133815	-0.242209	-0.135158	-0.179454	0.93734	0.892574	0.768364	0.230205	0.743134
9066	ENSMUSG00000074637	ILMN_2656102 / ILMN_1248711 / ILMN_1224376	Sox2	protein_coding	SRY-box containing gene 2 Gene [Source:MGI (curated);Acc:MGI:98364]	TRUE	2724.79	2558.68	2405.29	3323.89	2593.41	-0.134602	-0.357899	FALSE	FALSE	-660.047	7.36184	7.26001	7.15456	7.15589	7.25286	6.92164	7.13844	6.91933	7.30031	7.01856	7.12728	7.17359	7.02065	7.31803	7.40901	7.15316	7.18992	7.28923	7.30948	7.09057	6.90964	0	-0.148668	-0.139439	-0.152324	-0.00956949	-0.0480289	-0.155568	0.885583	0.888533	0.79854	0.986375	0.9546
30195	ENSMUSG00000025007	ILMN_2777947 / ILMN_3123473	Aldh18a1	protein_coding	aldehyde dehydrogenase 18 family, member A1 Gene [Source:MGI (curated);Acc:MGI:1888908]	FALSE	408.581	116.748	71.6	127.2	142.665	-2.10551	0.164312	TRUE	FALSE	-653.26	7.4623	7.47268	7.45329	7.44612	7.37822	7.44394	7.40859	7.40305	7.45417	7.46729	7.6117	7.50456	7.46453	7.49117	7.24559	7.44925	7.40023	7.49147	7.39081	7.33184	7.49589	0	-0.0399968	-0.0408202	0.0650946	-0.0623263	-0.015774	-0.0565736	0.94518	0.947231	0.824451	0.688439	0.969206
20232	ENSMUSG00000053477	ILMN_2636463 / ILMN_1214146 / ILMN_1225984	Tcf4	protein_coding	transcription factor 4 Gene [Source:MGI (curated);Acc:MGI:98506]	TRUE	355.516	115.509	89.1772	195.719	186.768	-1.78653	-0.0671918	TRUE	FALSE	-647.867	8.37784	8.46693	8.48315	8.60909	8.44598	8.42722	8.5519	8.36132	8.37985	8.2932	8.41079	8.37837	8.40302	8.55578	8.75545	8.52426	8.48875	8.45123	8.43829	8.46808	8.32235	0	0.0514543	-0.0116182	-0.0818541	0.128774	0.0454391	-0.0330693	0.947354	0.992758	0.836642	0.470948	0.924837
19846	ENSMUSG00000033581	ILMN_2974720	Igf2bp2	protein_coding	insulin-like growth factor 2 mRNA binding protein 2 Gene [Source:MGI (curated);Acc:MGI:1890358]	FALSE	266.955	102.166	124.486	540.593	455.818	-1.22884	-0.24559	TRUE	FALSE	-647.84	9.03288	8.95326	9.02662	8.92988	9.07781	8.93352	9.31392	9.1054	9.17448	9.59093	9.50937	9.32622	9.57773	9.56198	9.63013	9.61026	9.59356	9.7298	9.49095	9.74517	9.72577	0	-0.0238468	0.193681	0.471256	0.585695	0.640287	0.64971	0.97916	0.60168	0.00460159	0.000363883	0.000117441
32420	ENSMUSG00000058240	ILMN_2648695 / ILMN_1246295	Cryzl1	protein_coding	crystallin, zeta (quinone reductase)-like 1 Gene [Source:MGI (curated);Acc:MGI:1913859]	FALSE	452.269	193.943	138.6	299.959	279.781	-1.43818	-0.100118	TRUE	FALSE	-645.802	8.5939	8.3773	8.45497	8.33712	8.36295	8.33044	8.38886	8.21962	8.43762	7.98101	8.22479	8.35621	8.30288	8.48285	7.93494	8.40107	8.3175	8.42703	8.37309	8.39292	8.43672	0	-0.131883	-0.126687	-0.288051	-0.235164	-0.0935185	-0.0744803	0.890942	0.891038	0.428595	0.339276	0.879543
15398	ENSMUSG00000049775	ILMN_2806159 / ILMN_2521356 / ILMN_1222229	Tmsb4x	protein_coding	thymosin, beta 4, X chromosome Gene [Source:MGI (curated);Acc:MGI:99510]	FALSE	1062.59	907.463	916.443	2524.9	1853.9	-0.220325	-0.445453	FALSE	FALSE	-644.084	11.9077	11.3304	11.6763	11.5343	11.6064	11.5306	11.4324	11.3895	11.618	11.4292	11.645	11.3353	11.3094	11.8208	11.2405	11.6445	11.5896	11.8301	11.8102	11.686	11.8369	0	-0.0810401	-0.158158	-0.168301	-0.181246	0.0499118	0.139562	0.95642	0.899474	0.818605	0.625592	0.959922
23335	ENSMUSG00000034154	ILMN_2648482	Ino80	protein_coding	INO80 homolog (S. cerevisiae) Gene [Source:MGI (curated);Acc:MGI:1915392]	FALSE	373.622	288.399	232.357	539.231	300.832	-0.519296	-0.839832	FALSE	TRUE	-640.782	6.77946	6.76212	6.82439	6.857	6.79996	6.71621	6.8421	6.77709	6.86991	6.82285	6.82779	6.80146	6.7165	6.78508	6.70736	6.75644	6.77053	6.80586	6.72238	6.77417	6.77156	0	0.00240046	0.0410458	0.0287132	-0.0523429	-0.0110466	-0.0326202	0.996317	0.893855	0.897792	0.564517	0.96485
30227	ENSMUSG00000002625	ILMN_1242769	Akap8l	protein_coding	A kinase (PRKA) anchor protein 8-like Gene [Source:MGI Symbol;Acc:MGI:1860606]	FALSE	305.345	109.81	121.098	262.273	200.999	-1.3954	-0.382211	TRUE	FALSE	-631.682	8.007	8.35453	8.15818	8.4135	8.29262	8.31549	8.43048	8.37604	8.33373	8.32698	8.4472	8.34136	8.5331	8.26359	9.00103	8.50692	8.48391	8.27955	8.48681	8.48691	8.27546	0	0.1673	0.206847	0.198615	0.426003	0.250224	0.24316	0.885033	0.845795	0.750305	0.130294	0.603603
21933	ENSMUSG00000023951	ILMN_3121255 / ILMN_2484527 / ILMN_3045723	Vegfa	protein_coding	vascular endothelial growth factor A Gene [Source:MGI (curated);Acc:MGI:103178]	FALSE	148.795	33.7527	26.995	292.897	378.6	-2.25535	0.369168	TRUE	FALSE	-626.893	6.89272	6.9223	6.90801	6.84579	6.90719	6.78751	6.88977	6.89959	6.95815	6.93378	7.01337	6.89872	7.03172	6.96252	7.18611	7.05459	6.97238	6.99992	7.16937	7.1404	7.07932	0	-0.060847	0.00815919	0.0409438	0.152436	0.101282	0.222017	0.888116	0.991381	0.8899	0.145936	0.558485
28542	ENSMUSG00000036768	ILMN_1242973 / ILMN_1237163 / ILMN_2900557	Kif15	protein_coding	kinesin family member 15 Gene [Source:MGI Symbol;Acc:MGI:1098258]	FALSE	421.511	175.656	198.701	319.469	251.279	-1.16688	-0.345162	TRUE	FALSE	-624.895	6.67986	6.63575	6.78984	6.65127	6.75813	6.59307	6.71841	6.64497	6.71005	6.72448	6.66549	6.63001	6.72492	6.70259	6.58828	6.63615	6.62243	6.66279	6.54545	6.65118	6.70649	0	-0.0343249	-0.0106757	-0.0284863	-0.0298859	-0.0613588	-0.0674454	0.949409	0.989641	0.935013	0.863993	0.811212
12589	ENSMUSG00000018322	ILMN_2441635 / ILMN_2790144	Tomm34	protein_coding	translocase of outer mitochondrial membrane 34 Gene [Source:MGI (curated);Acc:MGI:1914395]	FALSE	825.91	547.736	451.464	1265.12	1153.83	-0.724072	-0.13274	TRUE	FALSE	-623.136	8.25009	8.20842	8.22881	8.25362	8.18599	8.54597	8.16019	8.33317	8.26853	8.33896	8.30189	8.26592	8.40549	8.25076	7.64678	8.19261	8.25867	8.333	8.24112	8.30318	8.55306	0	0.0994259	0.024857	0.0731531	-0.128095	0.0323249	0.136684	0.944949	0.991319	0.939855	0.754076	0.974104
5567	ENSMUSG00000051257	ILMN_2463395	Trap1a	protein_coding	tumor rejection antigen P1A Gene [Source:MGI (curated);Acc:MGI:98818]	FALSE	1141.42	947.704	1192.41	725.246	432.935	-0.0930616	-0.742978	FALSE	TRUE	-620.64	6.52665	6.51557	6.5357	6.48279	6.45936	6.49336	6.50992	6.50157	6.53555	6.52291	6.58323	6.51696	6.54361	6.58605	6.47663	6.5318	6.53017	6.48845	6.51205	6.45377	6.58308	0	-0.0474717	-0.0102936	0.0150606	0.00945962	-0.00916346	-0.00967258	0.871136	0.982613	0.952958	0.943266	0.970024
6123	ENSMUSG00000041718	ILMN_1242687	Alg13	protein_coding	asparagine-linked glycosylation 13 homolog (S. cerevisiae) Gene [Source:MGI (curated);Acc:MGI:1914824]	FALSE	1290.7	1267.69	802.915	108.587	70.5755	-0.317826	-0.614534	FALSE	TRUE	-615.543	6.7193	6.89716	6.86807	6.8106	6.76831	6.76822	6.88892	6.823	6.94536	6.90293	6.84023	6.72765	6.75577	6.86588	7.02305	6.91582	6.88502	6.85745	6.99426	6.90799	6.7978	0	-0.0458008	0.0575805	-0.00457768	0.0533891	0.0579134	0.0718388	0.945903	0.931766	0.991676	0.788024	0.875555
17756	ENSMUSG00000006219	ILMN_2837671	Fblim1	protein_coding	filamin binding LIM protein 1 Gene [Source:MGI (curated);Acc:MGI:1921452]	FALSE	776.817	865.029	523.262	1083.18	654.703	-0.162115	-0.725488	FALSE	TRUE	-614.985	0	0	0	0	0	0	0	0	0	0	0	0	0	0	0	0	0	0	0	0	0	0	0	0	0	0	0	0	0	0	0	0	0
6221	ENSMUSG00000001918	ILMN_1252970 / ILMN_2593148 / ILMN_2776585	Slc1a5	protein_coding	solute carrier family 1 (neutral amino acid transporter), member 5 Gene [Source:MGI (curated);Acc:MGI:105305]	FALSE	435.293	165.151	188.431	421.779	396.941	-1.29511	-0.0873505	TRUE	FALSE	-614.49	6.61556	6.60217	6.5974	6.61415	6.69762	6.60955	6.60909	6.62105	6.64905	6.5873	6.58922	6.6733	6.66405	6.5953	6.59808	6.69441	6.67349	6.71776	6.67413	6.67984	6.61356	0	0.0353939	0.0213527	0.0115665	0.0141008	0.0901786	0.0508009	0.903499	0.954504	0.964035	0.902565	0.326481
27689	ENSMUSG00000039278	ILMN_2664455	Pcsk1n	protein_coding	proprotein convertase subtilisin/kexin type 1 inhibitor Gene [Source:MGI (curated);Acc:MGI:1353431]	FALSE	706.733	363.062	460.162	540.065	431.263	-0.778419	-0.323893	TRUE	FALSE	-607.857	7.21675	7.05265	7.10279	7.22905	7.21118	7.0363	7.26381	7.0819	7.15761	7.07988	7.18432	7.0476	7.1456	7.25055	7.13132	7.1098	7.23176	7.21949	7.11871	7.15123	7.46849	0	0.0347786	0.0437127	-0.0201297	0.0517602	0.0629546	0.122079	0.96992	0.96627	0.976404	0.84358	0.896466
21129	ENSMUSG00000023987	ILMN_2606088	Pgc	protein_coding	progastricsin (pepsinogen C) Gene [Source:MGI (curated);Acc:MGI:98909]	FALSE	81.0943	14.2	29.5135	111.083	39.2958	-1.84466	-1.47586	TRUE	TRUE	-606.835	7.38843	7.17595	7.12323	7.12853	7.11114	7.08187	7.03135	7.02544	7.06008	7.03755	7.05591	7.04978	7.11171	7.27645	7.36834	7.09779	7.08681	7.10157	7.14613	7.2098	7.15662	0	-0.122023	-0.190248	-0.18146	0.0229604	-0.133817	-0.0583562	0.80049	0.394928	0.30667	0.915583	0.484398
8065	ENSMUSG00000002489	ILMN_2737710	Tiam1	protein_coding	T-cell lymphoma invasion and metastasis 1 Gene [Source:MGI (curated);Acc:MGI:103306]	FALSE	307.482	76.3067	82.7035	75.9293	61.5875	-1.93803	-0.29766	TRUE	FALSE	-603.806	7.70139	7.79024	7.62655	7.83675	7.67528	7.63008	7.87835	7.78753	7.90845	7.7527	7.71827	7.76889	7.64244	7.70505	8.0037	7.73469	7.70927	7.74312	7.62843	7.78912	7.49397	0	0.00797604	0.152046	0.0405589	0.0776672	0.0229669	-0.0688874	0.995406	0.797522	0.946094	0.750507	0.969589
3645	ENSMUSG00000032637	ILMN_1241354	Atxn2l	protein_coding	ataxin 2-like Gene [Source:MGI Symbol;Acc:MGI:2446242]	FALSE	3273.57	2579.65	1638.01	1251.4	1332.98	-0.634178	0.0910441	TRUE	FALSE	-594.451	7.16744	7.14656	7.13609	7.06929	7.05899	7.1701	7.16256	7.12255	7.03698	7.11523	7.19175	6.91029	6.97858	7.02369	7.16828	7.01271	6.98685	7.12009	6.95046	6.92587	6.91442	0	-0.050571	-0.0426674	-0.0776069	-0.0931775	-0.110148	-0.219781	0.937444	0.951937	0.810504	0.550627	0.653546
4396	ENSMUSG00000035545	ILMN_2655888 / ILMN_1258147 / ILMN_2582834	Leng8	protein_coding	leukocyte receptor cluster (LRC) member 8 Gene [Source:MGI (curated);Acc:MGI:2142195]	FALSE	479.07	211.859	222.988	640.198	626.936	-1.13612	-0.0301509	TRUE	FALSE	-593.325	6.5598	6.63437	6.53308	6.49028	6.51675	6.55776	6.59486	6.5228	6.5506	6.4972	6.48777	6.51573	6.57246	6.51023	6.54602	6.55987	6.50217	6.49494	6.52746	6.62785	6.60379	0	-0.0541577	-0.0196643	-0.0755193	-0.0328456	-0.0567588	0.0106152	0.853049	0.962441	0.56184	0.743716	0.689524
25110	ENSMUSG00000034032	ILMN_2704266 / ILMN_2602151 / ILMN_2952049 / ILMN_1238065 / ILMN_1222754	Rpap1	protein_coding	RNA polymerase II associated protein 1 Gene [Source:MGI (curated);Acc:MGI:1916175]	FALSE	245	166.493	143.427	505.885	285.751	-0.657482	-0.821857	TRUE	TRUE	-589.373	6.63259	6.7348	6.66659	6.67603	6.64558	6.62108	6.64773	6.60068	6.62738	6.61367	6.66808	6.69319	6.6742	6.61908	6.69361	6.6922	6.7379	6.72063	6.6839	6.61422	6.59786	0	-0.0304272	-0.0527296	-0.019679	-0.0156961	0.0389168	-0.0460011	0.925565	0.846755	0.930013	0.894643	0.815062
25116	ENSMUSG00000000708	ILMN_2591641 / ILMN_1231686 / ILMN_1215305	Kat2b	protein_coding	K(lysine) acetyltransferase 2B Gene [Source:MGI Symbol;Acc:MGI:1343094]	TRUE	306.264	191.363	169.282	503.289	321.752	-0.760919	-0.643825	TRUE	TRUE	-588.815	6.6543	6.50689	6.49047	6.50361	6.59254	6.58746	6.54602	6.54089	6.65621	6.55788	6.58738	6.63424	6.54024	6.55918	6.52181	6.54068	6.64901	6.55105	6.61213	6.51895	6.51362	0	0.0106539	0.0304866	0.0426141	-0.0101414	0.0296952	-0.0023173	0.987947	0.957087	0.875805	0.959117	0.920199
3235	ENSMUSG00000048000	ILMN_1247017	Gigyf2	protein_coding	GRB10 interacting GYF protein 2 Gene [Source:MGI Symbol;Acc:MGI:2138584]	FALSE	620.615	343.473	284.843	431.92	371.889	-0.979948	-0.215352	TRUE	FALSE	-586.567	6.9463	6.86526	6.89348	6.82446	6.83662	6.96758	6.92975	6.89963	6.87512	6.91402	6.84496	6.91796	6.88039	6.92927	6.83187	6.94202	7.00017	6.93827	6.85061	6.91163	6.86326	0	-0.0254572	-0.000176899	-0.00936663	-0.0211692	0.0584785	-0.0265129	0.949737	0.999707	0.976963	0.873378	0.736328
23259	ENSMUSG00000045482	ILMN_2697174 / ILMN_1216487	Trrap	protein_coding	transformation/transcription domain-associated protein Gene [Source:MGI (curated);Acc:MGI:2153272]	TRUE	549.5	451.464	281.917	686.545	481.439	-0.58225	-0.511108	FALSE	FALSE	-585.969	6.72076	6.86165	6.76688	6.85225	6.87863	6.84101	6.944	6.92693	6.89954	6.90942	6.90422	6.82784	6.86118	6.86892	7.16473	6.95173	6.91567	6.83605	6.90571	6.78903	6.80901	0	0.0741978	0.14039	0.0973937	0.18184	0.118049	0.0514836	0.894626	0.700548	0.743382	0.178776	0.616442
23972	ENSMUSG00000025196	ILMN_1253362 / ILMN_2796199 / ILMN_2552569	Cpn1	protein_coding	carboxypeptidase N, polypeptide 1 Gene [Source:MGI (curated);Acc:MGI:2135874]	FALSE	92.6	46.539	26.995	57.0035	11.4922	-1.30938	-2.21511	TRUE	TRUE	-582.916	6.55887	6.65347	6.70312	6.67083	6.63334	6.67865	6.66834	6.66267	6.66761	6.66701	6.67674	6.72683	6.69672	6.69947	6.63517	6.63841	6.67035	6.69223	6.77075	6.6749	6.56732	0	0.0224541	0.0277219	0.0517018	0.0386306	0.0285054	0.0325016	0.96086	0.958083	0.818404	0.764533	0.91579
31228	ENSMUSG00000025140	ILMN_2664155	Pycr1	protein_coding	pyrroline-5-carboxylate reductase 1 Gene [Source:MGI (curated);Acc:MGI:2384795]	FALSE	255.799	104.923	91.0339	202.473	140.357	-1.37546	-0.525496	TRUE	FALSE	-574.267	7.05658	6.95364	6.99252	6.94215	6.92267	6.86214	6.94684	6.94778	7.11566	6.79386	6.88602	6.97755	7.01531	7.01507	6.78962	6.89759	6.97493	6.94156	7.09517	7.0474	7.06845	0	-0.0919243	0.00251599	-0.115102	-0.0609143	-0.0628844	0.0694296	0.854406	0.998006	0.644546	0.72637	0.844261
20774	ENSMUSG00000040354	ILMN_2828687 / ILMN_2534090	Mars	protein_coding	methionine-tRNA synthetase Gene [Source:MGI (curated);Acc:MGI:1345633]	FALSE	906.03	456.438	458.421	600.917	606.265	-0.98445	0.0127612	TRUE	FALSE	-571.808	8.70497	8.95556	8.70639	8.91069	8.98267	9.21705	9.06691	9.0181	8.80401	9.01774	9.09305	8.81127	9.0805	8.7832	9.32624	9.02945	9.03004	8.76256	8.905	8.85263	9.08771	0	0.247828	0.174034	0.185042	0.27434	0.151712	0.159474	0.814951	0.866413	0.766413	0.342851	0.808575
33055	ENSMUSG00000054612	ILMN_2876448	Mgmt	protein_coding	O-6-methylguanine-DNA methyltransferase Gene [Source:MGI Symbol;Acc:MGI:96977]	FALSE	152.4	64	55.2677	276.571	176.437	-1.3391	-0.645552	TRUE	TRUE	-570.879	6.75319	6.76331	6.70994	6.86303	6.68185	6.78964	6.75897	6.78042	6.7083	6.71685	6.83577	6.73347	6.73697	6.76793	6.65911	6.71521	6.69422	6.71532	6.69666	6.71737	6.9251	0	0.0360284	0.00708142	0.0198828	-0.0208142	-0.0338959	0.0375654	0.949409	0.993881	0.963844	0.91878	0.923981
31225	ENSMUSG00000002010	ILMN_2997022 / ILMN_1224368	Idh3g	protein_coding	isocitrate dehydrogenase 3 (NAD+), gamma Gene [Source:MGI (curated);Acc:MGI:1099463]	FALSE	771.749	635.897	503.289	39.1978	22.6775	-0.437539	-0.763603	FALSE	TRUE	-569.252	9.67889	9.46769	9.67461	9.44577	9.53578	9.6843	9.60272	9.48533	9.58149	9.24247	9.47224	9.74609	9.58018	9.58772	8.92472	9.56036	9.50575	9.46698	9.65658	9.71246	9.68879	0	-0.0517787	-0.0505457	-0.120124	-0.242853	-0.0960288	0.0788813	0.974374	0.980662	0.886764	0.467142	0.911914
7574	ENSMUSG00000020680	ILMN_2650732 / ILMN_2544827	Taf15	protein_coding	TAF15 RNA polymerase II, TATA box binding protein (TBP)-associated factor Gene [Source:MGI (curated);Acc:MGI:1917689]	TRUE	837.975	455.547	402.849	946.6	1000.6	-0.963629	0.079951	TRUE	FALSE	-569.042	8.48749	8.66171	8.64071	8.15056	8.49773	7.89833	8.71864	8.54945	8.42637	8.91927	8.49599	8.67267	8.46386	8.56615	8.59976	8.29853	8.50393	8.77052	8.68741	8.4508	8.71739	0	-0.414434	-0.0318217	0.0993371	-0.0533834	-0.0723136	0.0218951	0.700118	0.987251	0.912248	0.91878	0.939278
22731	ENSMUSG00000027794	ILMN_2767951	Sohlh2	protein_coding	spermatogenesis and oogenesis specific basic helix-loop-helix 2 Gene [Source:MGI (curated);Acc:MGI:1921684]	FALSE	217.208	142.606	86.5721	302.399	169.193	-0.916702	-0.834049	TRUE	TRUE	-562.744	6.612	6.62029	6.62364	6.61306	6.59131	6.69401	6.66554	6.63688	6.64413	6.68425	6.62113	6.67381	6.66077	6.63465	6.61738	6.65216	6.68591	6.64803	6.6758	6.77341	6.66257	0	0.014152	0.030203	0.0410861	0.0189518	0.0433884	0.0852807	0.969281	0.926436	0.808019	0.862452	0.773746
23675	ENSMUSG00000007670	ILMN_2610342 / ILMN_2530819 / ILMN_3003567	Khsrp	protein_coding	KH-type splicing regulatory protein Gene [Source:MGI Symbol;Acc:MGI:1336214]	FALSE	1238.61	845.877	712.691	870.944	798.163	-0.667819	-0.125747	TRUE	FALSE	-562.526	8.57226	8.1539	8.14477	8.07943	8.20103	8.17329	8.08468	8.08476	8.20558	8.23453	8.17065	8.19314	8.27036	8.14105	8.09402	8.01723	8.20171	8.21004	7.837	8.14239	8.07464	0	-0.139061	-0.165301	-0.0908687	-0.121831	-0.147318	-0.272301	0.869186	0.82178	0.871263	0.636593	0.728731
6882	ENSMUSG00000000278	ILMN_2736968	Scpep1	protein_coding	serine carboxypeptidase 1 Gene [Source:MGI (curated);Acc:MGI:1921867]	FALSE	1467.68	724.268	1330.77	304.329	244.148	-0.513957	-0.316709	FALSE	FALSE	-561.83	6.59569	6.61729	6.4988	6.60804	6.48733	6.62819	6.56095	6.57162	6.63712	6.60266	6.63491	6.58315	6.58497	6.59227	6.59904	6.60429	6.59774	6.55027	6.67837	6.73383	6.73842	0	0.00392247	0.0193007	0.0363101	0.0214976	0.0135079	0.146277	0.995148	0.970093	0.86919	0.868539	0.960146
24961	ENSMUSG00000025791	ILMN_1230977 / ILMN_2788673	Pgm2	protein_coding	phosphoglucomutase 2 Gene [Source:MGI (curated);Acc:MGI:97565]	FALSE	498.729	139.559	73.6836	133.594	200.028	-2.21519	0.578787	TRUE	FALSE	-559.978	7.87337	7.74189	7.68102	7.7465	7.6675	7.55844	7.73717	7.68907	7.7001	7.28042	7.68409	7.5248	7.77711	7.614	8.01842	7.71985	7.68088	7.72502	7.50894	7.56594	7.43554	0	-0.107951	-0.0566493	-0.26899	0.0377473	-0.0568423	-0.261954	0.89686	0.95982	0.368879	0.913126	0.924952
17950	ENSMUSG00000043857	ILMN_2489103 / ILMN_2607740 / ILMN_1248130	Mgat5b	protein_coding	mannoside acetylglucosaminyltransferase 5, isoenzyme B Gene [Source:MGI (curated);Acc:MGI:3606200]	FALSE	285.175	186.868	121.682	224.894	125.52	-0.882074	-0.836276	TRUE	TRUE	-557.557	6.68006	6.73497	6.57164	6.67604	6.67685	6.7859	6.6465	6.66029	6.72427	6.73084	6.70372	6.71048	6.56948	6.59001	6.66187	6.69127	6.65011	6.56607	6.63155	6.60978	6.60549	0	0.0507026	0.014798	0.0527916	-0.0551046	-0.0264068	-0.0466162	0.895699	0.980697	0.814987	0.630503	0.92482
27414	ENSMUSG00000020898	ILMN_3127704 / ILMN_2766279	1500010J02Rik	protein_coding	RIKEN cDNA 1500010J02 gene Gene [Source:MGI Symbol;Acc:MGI:1916214]	FALSE	774.347	407.694	464.991	398.062	333.488	-0.82608	-0.254661	TRUE	FALSE	-555.637	8.30977	8.35518	8.42477	8.42945	8.52546	8.55253	8.48364	8.52848	8.36887	8.53432	8.53134	8.51627	8.51607	8.50537	8.86497	8.52135	8.4068	8.40897	8.69953	8.6415	8.35774	0	0.139242	0.0970907	0.164071	0.265569	0.0824658	0.203018	0.853049	0.903279	0.664149	0.162181	0.866696
30880	ENSMUSG00000024006	ILMN_1248066 / ILMN_2719522	Stk38	protein_coding	serine/threonine kinase 38 Gene [Source:MGI (curated);Acc:MGI:2442572]	FALSE	806.652	732.041	701.942	1116.12	707.607	-0.169766	-0.656723	FALSE	TRUE	-555.26	6.49716	6.54938	6.55464	6.47187	6.53235	6.57284	6.56727	6.59976	6.53177	6.52238	6.5974	6.56797	6.54507	6.44455	6.52934	6.54694	6.53368	6.48713	6.6319	6.52546	6.53889	0	-0.00804118	0.0325429	0.0288574	-0.0274063	-0.0111426	0.0316905	0.98864	0.93206	0.90212	0.816683	0.967231
20403	ENSMUSG00000025408	ILMN_2652909 / ILMN_2927373	Ddit3	protein_coding	DNA-damage inducible transcript 3 Gene [Source:MGI (curated);Acc:MGI:109247]	TRUE	292.959	107.52	129.131	570.591	578.402	-1.30072	0.0195808	TRUE	FALSE	-551.021	7.35357	7.3548	7.4481	7.35797	7.36292	7.37674	7.51487	7.30394	7.41094	7.24986	7.31055	7.37212	7.43065	7.39139	7.04823	7.2906	7.3626	7.36945	7.3948	7.50613	7.56675	0	-0.0196148	0.0244257	-0.0746478	-0.0954036	-0.0446083	0.103736	0.985235	0.981946	0.867676	0.645102	0.929999
3067	ENSMUSG00000026657	ILMN_2440288 / ILMN_2585275 / ILMN_2429552 / ILMN_2429551 / ILMN_1234263 / ILMN_2586777 / ILMN_1215203	Frmd4a	protein_coding	FERM domain containing 4A Gene [Source:MGI (curated);Acc:MGI:1919850]	FALSE	82.6326	18.5345	8.56557	92.7991	54.9061	-2.52304	-0.746568	TRUE	TRUE	-550.42	6.5852	6.65346	6.66515	6.67207	6.62253	6.70213	6.63572	6.53845	6.64605	6.5815	6.59048	6.5442	6.63895	6.59194	6.54469	6.57635	6.7019	6.65787	6.60122	6.59226	6.53091	0	0.0309757	-0.0278619	-0.0625412	-0.0427418	0.0107739	-0.0598039	0.942339	0.94922	0.737119	0.701512	0.970024
28223	ENSMUSG00000017756	ILMN_1222160 / ILMN_2650953	Slc12a7	protein_coding	solute carrier family 12, member 7 Gene [Source:MGI Symbol;Acc:MGI:1342283]	FALSE	738.679	617.935	531.137	254.942	153.143	-0.361993	-0.731545	FALSE	TRUE	-549.083	6.62403	6.57674	6.64693	6.52795	6.54157	6.61587	6.53676	6.63179	6.53004	6.5821	6.554	6.55177	6.57393	6.55403	6.57599	6.60114	6.57516	6.60726	6.60512	6.61773	6.52316	0	-0.0541049	-0.0497038	-0.0532768	-0.047919	-0.0213831	-0.0338973	0.851363	0.859108	0.740756	0.581011	0.921045
17565	ENSMUSG00000024238	ILMN_2492500	Zeb1	protein_coding	zinc finger E-box binding homeobox 1 Gene [Source:MGI Symbol;Acc:MGI:1344313]	TRUE	134.372	51.2097	44.4589	63.1985	22.0314	-1.47097	-1.47894	TRUE	TRUE	-548.693	7.37996	7.34869	7.37055	7.36117	7.47243	7.41218	7.40351	7.44632	7.4397	7.44288	7.51216	7.40332	7.42178	7.38866	7.63164	7.45312	7.40332	7.54396	7.53612	7.42695	7.19718	0	0.0488574	0.0634417	0.0863881	0.114292	0.100398	0.0203477	0.947291	0.929425	0.814987	0.508796	0.751707
6359	ENSMUSG00000018707	ILMN_2689274	Dync1h1	protein_coding	dynein cytoplasmic 1 heavy chain 1 Gene [Source:MGI Symbol;Acc:MGI:103147]	FALSE	807.393	459.387	283.508	76.9962	69.161	-1.11802	-0.152734	TRUE	FALSE	-547.889	7.77964	7.73127	7.65517	7.84892	7.731	7.85029	7.78226	7.79641	7.8555	7.72577	7.75661	7.72229	7.71726	7.74588	7.549	7.74519	7.79251	7.66509	7.74822	7.79358	8.04994	0	0.0880416	0.0893615	0.0128615	-0.0513119	0.0122386	0.141887	0.880093	0.869327	0.981485	0.804048	0.981129
14509	ENSMUSG00000031320	ILMN_1228717 / ILMN_2890533 / ILMN_2948086	Rps4x	protein_coding	ribosomal protein S4, X-linked Gene [Source:MGI (curated);Acc:MGI:98158]	FALSE	10688.9	5345	9245.99	217.643	254.612	-0.550971	0.22538	FALSE	FALSE	-545.994	13.7536	13.4149	13.4827	13.52	13.3851	13.5251	13.4202	13.5345	13.4546	13.2314	13.4636	13.5125	13.3921	13.5108	13.3075	13.5255	13.4384	13.5931	13.6157	13.7112	13.5829	0	-0.0736353	-0.0806182	-0.147885	-0.146946	-0.0314205	0.0861764	0.930413	0.921291	0.691369	0.462994	0.95722
22549	ENSMUSG00000020571	ILMN_2489360	Pdia6	protein_coding	protein disulfide isomerase associated 6 Gene [Source:MGI Symbol;Acc:MGI:1919103]	FALSE	1047.65	573.189	549.435	1061.09	1145.03	-0.899094	0.109743	TRUE	FALSE	-545.365	7.19741	7.04747	7.16456	7.00352	7.07422	6.9975	7.00934	7.04005	7.01278	7.03254	6.98675	7.1027	6.97009	7.02266	7.03984	7.0146	6.99473	7.11924	7.10744	7.16905	6.89831	0	-0.111402	-0.115758	-0.0958161	-0.125617	-0.0936246	-0.0782132	0.816432	0.759672	0.714273	0.337693	0.698694
32291	ENSMUSG00000025161	ILMN_3162980 / ILMN_3163569 / ILMN_3149256 / ILMN_1259225	Slc16a3	protein_coding	solute carrier family 16 (monocarboxylic acid transporters), member 3 Gene [Source:MGI (curated);Acc:MGI:1933438]	FALSE	396.489	346.905	455.818	899.291	1703.74	0.0175768	0.92109	FALSE	TRUE	670.027	6.88942	6.75522	6.71589	6.6843	6.72816	6.70779	6.72209	6.69457	6.77174	6.65155	6.63553	6.73701	6.69017	6.72572	6.63727	6.68267	6.73872	6.73701	6.699	6.74128	6.71248	0	-0.0800958	-0.0573774	-0.112146	-0.102456	-0.0673766	-0.0692552	0.814951	0.866413	0.414197	0.254907	0.692193
23106	ENSMUSG00000021771	ILMN_2494244 / ILMN_2931315	Vdac2	protein_coding	voltage-dependent anion channel 2 Gene [Source:MGI (curated);Acc:MGI:106915]	FALSE	2524.9	3936.49	2642.68	6001.45	6080.09	0.381546	0.0187798	FALSE	FALSE	679.044	10.1876	10.52	10.551	10.6303	10.5601	10.4061	10.5247	10.5088	10.2984	10.4459	10.4063	10.2295	10.392	10.4375	10.7149	10.6039	10.4338	10.5011	10.4177	10.3359	10.5011	0	0.112661	0.0244277	-0.0589464	0.0952868	0.0934333	-0.00128673	0.903473	0.987066	0.93142	0.75147	0.870867
4814	ENSMUSG00000027133	ILMN_2669023 / ILMN_2997106	Nop10	protein_coding	NOP10 ribonucleoprotein homolog (yeast) Gene [Source:MGI (curated);Acc:MGI:1913431]	FALSE	1427.86	1593.3	1906.8	989.504	1299.29	0.293359	0.392598	FALSE	FALSE	679.149	11.3928	11.428	11.7594	11.4821	11.2318	11.3265	11.4421	11.511	11.4787	11.3701	11.2922	11.4636	11.3572	11.654	10.9989	11.5343	11.3998	11.5396	11.4555	11.5173	11.4673	0	-0.1799	-0.049434	-0.151415	-0.19002	-0.0354733	-0.0466696	0.857648	0.975868	0.810268	0.522273	0.967714
26105	ENSMUSG00000045394	ILMN_1240539	Epcam	protein_coding	epithelial cell adhesion molecule Gene [Source:MGI Symbol;Acc:MGI:106653]	FALSE	1345.85	1715.99	1497.93	1486.5	1956.24	0.255639	0.395928	FALSE	FALSE	679.476	6.5828	6.53455	6.5561	6.53946	6.52238	6.51406	6.5348	6.61951	6.54748	6.48305	6.57056	6.59055	6.50698	6.53305	6.54379	6.56258	6.49962	6.49142	6.57991	6.50993	6.54618	0	-0.0325129	0.0094462	-0.0097621	-0.029876	-0.0399442	-0.0124747	0.913733	0.985075	0.972141	0.757998	0.803186
20723	ENSMUSG00000034974	ILMN_2705227	Dapk3	protein_coding	death-associated protein kinase 3 Gene [Source:MGI Symbol;Acc:MGI:1203520]	FALSE	132.8	215.99	259.464	352.4	558.366	0.835284	0.66249	TRUE	TRUE	681.531	7.44092	7.50756	7.39558	7.3383	7.3035	7.49524	7.4401	7.44769	7.60916	7.51435	7.39204	7.41544	7.32064	7.46334	6.71445	7.34129	7.34309	7.5022	7.42204	7.36043	7.68557	0	-0.0690052	0.0509659	-0.00741155	-0.281875	-0.0524919	0.0413283	0.960948	0.978766	0.99316	0.357058	0.956125
21144	ENSMUSG00000016554	ILMN_2774163	Eif3d	protein_coding	eukaryotic translation initiation factor 3, subunit D Gene [Source:MGI Symbol;Acc:MGI:1933181]	FALSE	780.352	1399.98	1291.8	1956.24	1825.42	0.78559	-0.0998057	TRUE	FALSE	682.293	11.8936	12.1869	11.8676	12.1764	12.1493	12.1639	12.2224	12.1821	12.134	12.2055	12.2625	12.2415	12.3306	12.0442	12.7279	12.1709	12.1449	12.0176	12.2497	12.2793	12.0967	0	0.180501	0.196843	0.253811	0.384883	0.128438	0.225913	0.854406	0.822764	0.57109	0.127379	0.829096
11232	ENSMUSG00000021748	ILMN_3041839 / ILMN_2635082 / ILMN_3116570	Pdhb	protein_coding	pyruvate dehydrogenase (lipoamide) beta Gene [Source:MGI Symbol;Acc:MGI:1915513]	FALSE	266.955	339.691	511.684	2020.06	2208.25	0.671189	0.128442	TRUE	FALSE	683.74	7.58758	7.42199	7.65525	7.36219	7.53589	7.21119	7.42745	7.27097	7.51073	7.3781	7.4821	7.39127	7.20472	7.4342	7.37425	7.51561	7.3668	7.47326	7.38408	7.3478	7.24381	0	-0.185185	-0.151892	-0.137789	-0.217216	-0.103053	-0.229711	0.791289	0.797522	0.721097	0.234085	0.798775
25723	ENSMUSG00000022150	ILMN_3091641 / ILMN_1243329 / ILMN_3019670	Dab2	protein_coding	disabled homolog 2 (Drosophila) Gene [Source:MGI Symbol;Acc:MGI:109175]	TRUE	12.9254	32.2	51.1035	11.3779	78.1647	1.61488	2.6771	TRUE	TRUE	684.422	7.13913	7.24428	7.20154	7.37979	7.20291	7.05494	7.22497	7.06474	7.25454	6.83742	7.11136	7.14888	7.01814	7.0882	7.32294	7.31933	7.14423	7.06947	7.10269	7.16575	6.96917	0	0.0175656	-0.0135615	-0.162426	-0.0518867	-0.0173027	-0.115778	0.992095	0.993881	0.724069	0.877563	0.981991
16156	ENSMUSG00000022474	ILMN_2974041 / ILMN_2611027	Pmm1	protein_coding	phosphomannomutase 1 Gene [Source:MGI (curated);Acc:MGI:1353418]	FALSE	1108.76	1703.74	2172.76	1990.65	1760.36	0.805255	-0.17727	TRUE	FALSE	689.055	10.0856	10.0025	10.0224	9.83536	10.0011	10.0175	9.91578	9.87039	10.0306	9.96557	9.90845	9.94708	9.78629	9.76411	9.23841	9.78999	9.79057	9.86804	9.83409	9.87559	10.0887	0	-0.0855278	-0.097907	-0.0964677	-0.440562	-0.220635	-0.104058	0.938478	0.926436	0.874382	0.0460587	0.553379
27365	ENSMUSG00000057497	ILMN_2642188	Fam136a	protein_coding	family with sequence similarity 136, member A Gene [Source:MGI Symbol;Acc:MGI:1913738]	FALSE	304.342	595.859	628.001	550.369	602.147	1.00529	0.129491	TRUE	FALSE	690.413	6.46791	6.53221	6.55823	6.59924	6.50415	6.55247	6.48325	6.55449	6.43269	6.62671	6.50916	6.46257	6.5352	6.57513	6.50187	6.4868	6.51019	6.57353	6.5561	6.56988	6.67385	0	0.0325007	-0.02931	0.0133602	0.0179496	0.00405574	0.080491	0.945903	0.958551	0.973479	0.916785	0.990938
23783	ENSMUSG00000078923	ILMN_2492377 / ILMN_2529252 / ILMN_1243662 / ILMN_2444505	Ube2v1	protein_coding	transmembrane protein 189 Gene [Source:MGI (curated);Acc:MGI:2142624]	FALSE	682.402	883.487	950.758	731.1	1016.07	0.425953	0.474313	FALSE	FALSE	691.148	9.21321	8.31134	8.50161	8.32938	8.49856	8.72471	8.39898	8.6191	8.333	8.28599	8.4201	8.51016	8.40211	8.45182	7.80609	8.32711	8.4914	8.668	8.26214	8.42661	8.67534	0	-0.157836	-0.225024	-0.269968	-0.455376	-0.17988	-0.220688	0.942295	0.898238	0.789466	0.308171	0.874392
18875	ENSMUSG00000006398	ILMN_2867899 / ILMN_2612206 / ILMN_2698767 / ILMN_2867901	Cdc20	protein_coding	cell division cycle 20 homolog (S. cerevisiae) Gene [Source:MGI (curated);Acc:MGI:1859866]	FALSE	1638.01	2986.54	2575.02	325.261	303.92	0.763188	-0.0975972	TRUE	FALSE	693.644	11.18	11.3785	11.2482	11.4058	11.3809	11.3956	11.349	11.227	11.2713	11.2697	11.3585	11.2331	11.3753	11.2513	11.5708	11.2721	11.2895	11.2231	11.3698	11.3359	11.2797	0	0.125202	0.0135505	0.0182056	0.130245	-0.0073183	0.0595904	0.814951	0.988848	0.973781	0.374225	0.988139
30003	ENSMUSG00000063972	ILMN_2739599	Nr6a1	protein_coding	nuclear receptor subfamily 6, group A, member 1 Gene [Source:MGI (curated);Acc:MGI:1352459]	FALSE	233	376.936	283.793	368.793	661.686	0.501911	0.841607	FALSE	TRUE	694.655	8.42972	8.65073	8.65279	8.63982	8.62805	8.56104	8.79998	8.82386	8.54391	8.97886	8.69001	8.85614	8.78485	8.77305	9.22288	8.86191	8.8199	8.73714	8.86242	8.97196	8.78367	0	0.0318897	0.144832	0.263925	0.349177	0.228568	0.294938	0.981586	0.866413	0.48852	0.13283	0.544554
32882	ENSMUSG00000030970	ILMN_1239933 / ILMN_2740806	Ctbp2	protein_coding	C-terminal binding protein 2 Gene [Source:MGI Symbol;Acc:MGI:1201686]	FALSE	294.316	698.721	412.057	1584.83	1546.33	0.913835	-0.0354536	TRUE	FALSE	699.993	8.57318	8.23994	8.29401	8.21813	8.09887	8.44146	8.13706	8.25543	8.01952	8.06836	8.03774	8.19941	7.93518	7.92175	7.39495	7.75773	8.03596	8.00919	7.81024	7.91018	8.14132	0	-0.116225	-0.231703	-0.267208	-0.618417	-0.434753	-0.415132	0.933051	0.821308	0.62831	0.0284471	0.218117
19935	ENSMUSG00000018593	ILMN_1243212 / ILMN_3059326	Sparc	protein_coding	secreted acidic cysteine rich glycoprotein Gene [Source:MGI (curated);Acc:MGI:98373]	FALSE	528.012	655.084	960.2	656.195	847.085	0.612199	0.367888	TRUE	FALSE	700.559	8.31301	7.94931	8.00156	8.08098	7.99065	8.38541	8.00582	8.11401	8.06104	7.74025	7.92092	8.03399	7.90939	7.88907	7.49367	7.98687	8.02713	7.91595	8.12267	8.2679	8.26737	0	0.0643903	-0.0276683	-0.189573	-0.323914	-0.111307	0.131353	0.958897	0.987251	0.729621	0.205483	0.865291
15836	ENSMUSG00000059486	ILMN_1254564 / ILMN_2654442 / ILMN_2824593	Kbtbd2	protein_coding	kelch repeat and BTB (POZ) domain containing 2 Gene [Source:MGI (curated);Acc:MGI:2384811]	FALSE	352.4	388.624	436.752	237.845	518.515	0.227241	1.12109	FALSE	TRUE	703.248	7.70491	7.83117	7.62924	7.87971	7.77865	8.00944	7.76685	7.85791	7.80307	7.88522	7.82189	7.74684	7.83861	7.61979	7.6409	7.67146	7.76392	7.86807	7.73325	7.80667	7.78245	0	0.167494	0.0875003	0.0962108	-0.0220064	0.0460444	0.0523513	0.760653	0.877062	0.779551	0.934848	0.915059
32160	ENSMUSG00000039985	ILMN_2649929 / ILMN_2542956	Fam60a	protein_coding	family with sequence similarity 60, member A Gene [Source:MGI (curated);Acc:MGI:1929091]	FALSE	3448.71	3366.86	2064.89	4731.68	7955.56	-0.344527	0.749486	FALSE	TRUE	707.385	9.31999	9.13455	9.17628	9.10426	9.16905	9.73593	9.20478	9.36657	9.21388	9.24008	9.18317	9.67686	9.46265	9.18606	8.1448	9.19635	9.46325	9.3959	9.17822	9.20367	9.36267	0	0.126144	0.0514742	0.156433	-0.279101	0.141563	0.0379146	0.959403	0.988094	0.920516	0.669744	0.927525
30557	ENSMUSG00000037138	ILMN_1233893 / ILMN_2715013 / ILMN_2708367	Aff3	protein_coding	AF4/FMR2 family, member 3 Gene [Source:MGI (curated);Acc:MGI:106927]	TRUE	65.3108	150.6	121.098	22.5619	80.5284	1.04527	1.79085	TRUE	TRUE	707.99	6.68968	6.67995	6.59186	6.63724	6.64419	6.60525	6.64581	6.6203	6.62388	6.67758	6.63912	6.71621	6.61753	6.60342	6.65572	6.60029	6.65727	6.6478	6.55387	6.57775	6.58127	0	-0.0249381	-0.0238333	0.0238072	-0.028274	-0.0187114	-0.0828648	0.93612	0.937887	0.897881	0.74877	0.922584
6455	ENSMUSG00000020844	ILMN_2474011 / ILMN_2677472	Nxn	protein_coding	nucleoredoxin Gene [Source:MGI (curated);Acc:MGI:109331]	FALSE	50.701	133.144	133.804	91.0847	190.804	1.37906	1.0586	TRUE	TRUE	712.514	9.11794	9.14912	9.12094	9.30201	9.24509	9.2204	9.34825	9.1291	9.23706	9.24543	9.23204	9.21022	9.24638	9.38668	9.5253	9.25142	9.34433	9.172	9.23501	9.26006	9.26051	0	0.126503	0.108805	0.0999	0.256792	0.126585	0.122528	0.798934	0.799237	0.71498	0.0408699	0.550063
14882	ENSMUSG00000025902	ILMN_2784446 / ILMN_2747986	Sox17	protein_coding	SRY-box containing gene 17 Gene [Source:MGI Symbol;Acc:MGI:107543]	TRUE	0	33.7527	45.4	1.92955	5.21776	5.34257	1.08571	TRUE	TRUE	713.232	6.80699	6.70914	6.65809	6.75283	6.68164	6.65024	6.68102	6.6244	6.69344	6.45972	6.599	6.63963	6.61487	6.6371	6.74758	6.59405	6.65786	6.62431	6.70523	6.70558	6.60143	0	-0.0298387	-0.0584561	-0.158625	-0.058226	-0.0993354	-0.0539951	0.955963	0.893029	0.305433	0.677829	0.598725
17310	ENSMUSG00000053801	ILMN_1215755 / ILMN_2680891 / ILMN_3160992	Grwd1	protein_coding	glutamate-rich WD repeat containing 1 Gene [Source:MGI (curated);Acc:MGI:2141989]	FALSE	178.675	412	448.063	775.442	735.109	1.2624	-0.0769583	TRUE	FALSE	716.49	9.05028	8.83994	8.9186	8.83559	8.72926	8.99807	8.77837	8.89159	8.89654	8.89776	8.83994	8.98748	8.87834	8.87133	8.18149	8.8924	8.93851	8.96526	8.72358	8.94576	9.10889	0	-0.0819679	-0.0807737	-0.0278764	-0.292553	-0.00421415	-0.0101968	0.955165	0.961475	0.980284	0.353304	0.997296
16293	ENSMUSG00000053414	ILMN_1218994	Hunk	protein_coding	hormonally upregulated Neu-associated kinase Gene [Source:MGI Symbol;Acc:MGI:1347352]	FALSE	188.623	261.989	456.883	95.1377	169.991	0.926612	0.830742	TRUE	TRUE	724.281	6.52262	6.53005	6.51536	6.5164	6.56143	6.49074	6.54151	6.5144	6.49442	6.44962	6.53972	6.54057	6.54796	6.48605	6.49462	6.56404	6.54535	6.51402	6.48558	6.45073	6.578	0	0.000177373	-0.00590226	-0.0127071	-0.0131306	0.018461	-0.0179033	0.999751	0.991381	0.963241	0.918707	0.936358
9843	ENSMUSG00000033159	ILMN_2592449	1810031K17Rik	protein_coding	RIKEN cDNA 1810031K17 gene Gene [Source:MGI Symbol;Acc:MGI:1916421]	FALSE	91.0456	186.868	243.386	55.4835	116.634	1.23146	1.05841	TRUE	TRUE	727.184	6.69642	6.62478	6.65204	6.56296	6.58265	6.69334	6.54108	6.60123	6.5609	6.56095	6.53803	6.58686	6.70244	6.64782	6.62105	6.56753	6.60273	6.5083	6.60693	6.64109	6.61583	0	-0.0447648	-0.0900112	-0.0957986	-0.00064191	-0.098228	-0.0364637	0.888116	0.62003	0.433648	0.997974	0.350958
13225	ENSMUSG00000022203	ILMN_2634222	Efs	protein_coding	embryonal Fyn-associated substrate Gene [Source:MGI Symbol;Acc:MGI:105311]	FALSE	190.929	435	470.99	176.433	221.305	1.2421	0.325264	TRUE	FALSE	734.366	6.77176	6.79609	6.8039	6.7975	6.80206	6.81519	6.77187	6.77915	6.72018	6.78002	6.81252	6.63806	6.7746	6.742	6.93539	6.73566	6.73229	6.778	6.83106	6.79835	6.77175	0	0.0143341	-0.0335177	-0.0470468	0.0267474	-0.0419307	0.00980514	0.979783	0.947231	0.854106	0.862643	0.871037
29568	ENSMUSG00000020372	ILMN_2652645	Gnb2l1	protein_coding	guanine nucleotide binding protein (G protein), beta polypeptide 2 like 1 Gene [Source:MGI (curated);Acc:MGI:101849]	FALSE	8786.11	8301.28	10258.4	1065.59	1287.92	0.0788641	0.273147	FALSE	FALSE	736.019	7.7863	7.68488	7.74908	7.81042	7.70763	7.44387	7.66493	7.52422	7.58253	7.44679	7.80777	7.44039	7.67327	7.82139	8.22231	7.7872	7.60746	7.74602	7.63605	7.6516	7.62076	0	-0.0861123	-0.149523	-0.175103	0.165572	-0.0265212	-0.103947	0.944767	0.879132	0.763825	0.592575	0.975911
20252	ENSMUSG00000032849	ILMN_2621708	Abcc4	protein_coding	ATP-binding cassette, sub-family C (CFTR/MRP), member 4 Gene [Source:MGI Symbol;Acc:MGI:2443111]	FALSE	685.953	646.621	612.69	434.725	980.548	-0.123359	1.17164	FALSE	TRUE	738.577	8.76725	8.67264	8.54746	8.64262	8.65217	8.79605	8.5483	8.4917	8.54561	8.49568	8.5578	8.40978	8.28566	8.41949	8.299	8.44999	8.41423	8.50218	8.19043	8.17191	8.27986	0	0.0344949	-0.133915	-0.174699	-0.327732	-0.206986	-0.448386	0.953231	0.663698	0.312086	0.00565273	0.128579
20694	ENSMUSG00000026509	ILMN_1219583 / ILMN_2620030 / ILMN_2683586	Capn2	protein_coding	calpain 2 Gene [Source:MGI Symbol;Acc:MGI:88264]	FALSE	61.8071	85.1558	192.108	32.1973	102.599	1.15263	1.64188	TRUE	TRUE	740.112	6.91727	6.96825	6.85466	6.80295	6.80894	7.1755	6.7292	6.99715	6.9018	6.92009	6.7854	6.78947	6.80754	6.70788	6.68922	6.82682	6.83584	6.83421	6.90261	6.80302	6.66164	0	0.0157416	-0.0373429	-0.0817365	-0.17851	-0.0811009	-0.1243	0.992095	0.974359	0.869821	0.369278	0.868376
9172	ENSMUSG00000019923	ILMN_1228654 / ILMN_2433482	Zwint	protein_coding	ZW10 interactor Gene [Source:MGI Symbol;Acc:MGI:1289227]	FALSE	464.35	859.571	1117.39	870.944	791.568	1.08836	-0.137701	TRUE	FALSE	741.763	10.5243	10.3777	10.3598	10.385	10.4252	10.1908	10.2958	10.4128	10.4104	10.2364	10.357	10.3524	10.3626	10.3615	10.6724	10.4347	10.3457	10.4603	10.4015	10.3606	10.1944	0	-0.0869367	-0.0475754	-0.10534	0.0449187	-0.00703185	-0.101773	0.904697	0.962441	0.80158	0.871506	0.991005
26699	ENSMUSG00000033307	ILMN_1245646 / ILMN_2867835 / ILMN_2617016	Mif	protein_coding	macrophage migration inhibitory factor Gene [Source:MGI Symbol;Acc:MGI:96982]	FALSE	3943.73	3445.97	4401.42	3150.14	4294.11	-0.00734473	0.446819	FALSE	FALSE	743.016	11.6521	11.5548	11.6069	11.831	11.7287	11.7048	11.6687	11.6307	11.7519	11.64	11.571	11.8085	11.6118	11.641	11.1607	11.5033	11.6721	11.527	11.5033	11.6117	11.8503	0	0.15025	0.0791938	0.0685756	-0.133406	-0.037142	0.0505162	0.871136	0.944604	0.921121	0.634677	0.960442
29856	ENSMUSG00000026824	ILMN_2460611 / ILMN_2714252	Kcnj3	protein_coding	potassium inwardly-rectifying channel, subfamily J, member 3 Gene [Source:MGI (curated);Acc:MGI:104742]	FALSE	3.4126	10.2	19.0381	11.3779	107.52	1.82361	3.13213	TRUE	TRUE	744.385	6.65968	6.71893	6.64713	6.63117	6.67637	6.7259	6.71384	6.61239	6.71448	6.70548	6.59967	6.65383	6.6861	6.58887	6.6246	6.65094	6.65688	6.73456	6.66325	6.85734	6.60995	0	0.00256652	0.00498809	-0.0222514	-0.0420582	0.00554656	0.0349298	0.997489	0.995296	0.956284	0.796633	0.989002
6295	ENSMUSG00000028639	ILMN_1255581 / ILMN_2429092	Ybx1	protein_coding	Y box protein 1 Gene [Source:MGI (curated);Acc:MGI:99146]	TRUE	3227.92	5320.03	3035.56	7703.11	7703.11	0.372033	0	FALSE	FALSE	747.123	13.2218	12.9631	13.0417	12.9444	13.0626	13.2886	12.9999	13.2131	13.1986	13.1096	13.0931	13.2635	13.0906	13.0051	12.2302	13.0226	13.0865	13.2934	12.9762	12.9417	13.0492	0	0.0230143	0.0616793	0.079894	-0.300228	0.0586371	-0.0864822	0.993377	0.978487	0.94465	0.421932	0.958058
20926	ENSMUSG00000001827	ILMN_2707541 / ILMN_3000679	Folr1	protein_coding	folate receptor 1 (adult) Gene [Source:MGI (curated);Acc:MGI:95568]	FALSE	56.9341	84	234.799	166.453	268.397	1.46918	0.685979	TRUE	TRUE	752.985	8.59831	8.43679	8.4194	8.28319	8.37659	8.3876	8.26077	8.15987	8.44927	8.17227	8.25931	8.26077	8.20723	8.34916	7.67963	8.23504	8.23123	8.4153	8.26546	8.20932	8.4103	0	-0.135704	-0.194864	-0.254047	-0.406161	-0.190972	-0.189806	0.900678	0.843725	0.594276	0.123866	0.715172
29984	ENSMUSG00000030431	ILMN_2736690 / ILMN_2687014	2210411K11Rik	protein_coding	RIKEN cDNA 2210411K11 gene Gene [Source:MGI Symbol;Acc:MGI:1922935]	FALSE	70	159.244	263.038	119.8	182.526	1.57913	0.603361	TRUE	TRUE	756.987	6.49573	6.57117	6.6179	6.60475	6.54577	6.58899	6.56548	6.56849	6.52766	6.54223	6.56433	6.55017	6.60202	6.55769	6.52436	6.59667	6.59247	6.63638	6.55589	6.56284	6.51731	0	0.0182369	-0.00772196	-0.00935402	-0.000241422	0.0469094	-0.0162509	0.956129	0.986264	0.972141	0.999098	0.73632
29678	ENSMUSG00000022947	ILMN_2896768 / ILMN_2608811	Cbr3	protein_coding	carbonyl reductase 3 Gene [Source:MGI (curated);Acc:MGI:1309992]	FALSE	43.8024	186.868	271.614	82.8	84	2.3615	0.0205126	TRUE	FALSE	759.273	8.80508	8.71218	8.85833	8.68433	8.76311	8.71428	8.67023	8.5841	8.6526	8.74519	8.53086	8.68056	8.41619	8.63312	8.02469	8.44598	8.52333	8.63107	8.36906	8.38936	8.57452	0	-0.0712903	-0.156224	-0.139662	-0.433864	-0.258403	-0.347553	0.949034	0.856997	0.79582	0.0526532	0.436908
31996	ENSMUSG00000028494	ILMN_1222246	Plin2	protein_coding	perilipin 2 Gene [Source:MGI (curated);Acc:MGI:87920]	FALSE	95.2947	239.666	405.704	93.9992	113.018	1.74906	0.263279	TRUE	FALSE	767.53	7.0297	6.94223	7.03185	6.99494	7.01735	7.06754	7.00965	6.94485	7.06087	6.92829	6.91266	6.92946	6.87897	7.14822	6.774	6.924	7.03726	7.08718	7.18957	6.95256	7.00422	0	0.0253488	0.00386147	-0.0777866	-0.0675278	0.014885	0.047523	0.977303	0.997373	0.850996	0.761762	0.978709
12977	ENSMUSG00000022711	ILMN_1221673 / ILMN_2858742 / ILMN_2724530 / ILMN_2626547 / ILMN_2591935 / ILMN_1219568 / ILMN_2491519	Pmm2	protein_coding	phosphomannomutase 2 Gene [Source:MGI (curated);Acc:MGI:1859214]	FALSE	32.24	143.478	178.599	147.574	160.783	2.28534	0.122878	TRUE	FALSE	768.639	7.70237	7.51855	7.56112	7.53147	7.46303	7.46655	7.43384	7.54761	7.65285	7.52428	7.4519	7.56641	7.41073	7.55296	7.03221	7.51013	7.56134	7.76108	7.42363	7.44108	7.49625	0	-0.106995	-0.0492476	-0.0798141	-0.262048	0.0168345	-0.14036	0.903844	0.970093	0.896621	0.22053	0.982277
3245	ENSMUSG00000064127	ILMN_1228189 / ILMN_1232916 / ILMN_1242039	Med14	protein_coding	mediator complex subunit 14 Gene [Source:MGI (curated);Acc:MGI:1349442]	TRUE	170.524	227.741	260.6	132.799	336.649	0.515378	1.33546	FALSE	TRUE	773.03	7.11298	7.07493	7.09951	7.15343	7.14587	7.16158	7.18141	7.16049	7.14792	7.15381	7.16519	7.11659	7.05934	7.10999	7.11726	7.11338	7.10106	6.99904	7.0175	7.03432	7.14994	0	0.057822	0.0674672	0.0493904	-0.000276812	-0.0246433	-0.0285541	0.848799	0.786742	0.777923	0.999088	0.909732
12165	ENSMUSG00000051391	ILMN_1258601 / ILMN_2587515	Ywhag	protein_coding	tyrosine 3-monooxygenase/tryptophan 5-monooxygenase activation protein, gamma polypeptide Gene [Source:MGI (curated);Acc:MGI:108109]	FALSE	1141.42	1871.38	2078.58	2343.31	2107.43	0.79047	-0.152998	TRUE	FALSE	775.528	10.6692	10.9375	10.8098	10.8934	10.8708	10.488	10.7964	10.7338	10.7743	10.6057	10.5029	10.5396	10.8149	10.7191	10.8992	10.4203	10.5702	10.4839	10.5659	10.4315	10.7711	0	-0.0547951	-0.037329	-0.256137	0.00555662	-0.314049	-0.216014	0.958411	0.978766	0.444014	0.991101	0.212921
11416	ENSMUSG00000027613	ILMN_1220294 / ILMN_1255935	Eif6	protein_coding	eukaryotic translation initiation factor 6 Gene [Source:MGI (curated);Acc:MGI:1196288]	FALSE	1052.61	1609.59	1872.75	488.769	528.625	0.725538	0.11287	TRUE	FALSE	780.579	11.2619	11.3181	11.1793	11.3069	11.2662	11.2846	11.1825	11.3099	11.2039	11.3215	11.2691	11.3588	11.2131	11.2265	11.2293	11.3102	11.2691	11.2339	11.3027	11.2401	11.4093	0	0.0327675	-0.0209702	0.0633406	-0.0301579	0.0179459	0.0642546	0.943632	0.971806	0.770962	0.832329	0.955392
31014	ENSMUSG00000034765	ILMN_2531737	Dusp5	protein_coding	dual specificity phosphatase 5 Gene [Source:MGI (curated);Acc:MGI:2685183]	FALSE	11.4	26	60.1821	72.4674	198	1.83015	1.43759	TRUE	TRUE	786.014	7.50046	7.44783	7.39737	7.25408	7.27073	7.21491	7.14491	7.08827	7.21513	7.20751	7.20423	7.22911	7.22085	7.23022	7.16943	7.23105	7.15385	7.37461	7.2106	7.37433	7.1689	0	-0.20198	-0.299117	-0.234939	-0.24172	-0.195384	-0.197276	0.532232	0.0265785	0.076407	0.0324969	0.135916
13596	ENSMUSG00000019942	ILMN_2657844 / ILMN_2961747 / ILMN_2698252	Cdc2a	protein_coding	cyclin-dependent kinase 1 Gene [Source:MGI (curated);Acc:MGI:88351]	FALSE	105.813	230.46	233.059	1667.51	1550.32	1.12376	-0.105065	TRUE	FALSE	786.019	10.3576	10.1527	10.4823	10.2101	10.2305	10.3541	10.2729	10.3097	10.3617	10.2557	10.2099	10.2222	10.1693	10.4071	9.75669	10.1527	10.2162	10.4406	10.4511	10.3432	10.2517	0	-0.0659823	-0.0161117	-0.101621	-0.219857	-0.0610217	0.0177856	0.958411	0.993881	0.888756	0.434504	0.93962
23647	ENSMUSG00000033737	ILMN_3100227 / ILMN_3027262	Fndc3c1	protein_coding	fibronectin type III domain containing 3C1 Gene [Source:MGI (curated);Acc:MGI:2685630]	FALSE	2.725	1.925	9.1182	13.2	173.79	0.807986	3.62166	TRUE	TRUE	787.845	6.71604	6.71861	6.6891	6.76718	6.66286	6.70172	6.64756	6.64625	6.70001	6.62319	6.71087	6.66385	6.62482	6.69716	6.70109	6.76104	6.71384	6.81393	6.75239	6.74261	6.6225	0	0.00267319	-0.0433077	-0.0419415	-0.0335583	0.0550205	-0.00208186	0.996317	0.905574	0.844825	0.778216	0.758773
31315	ENSMUSG00000004187	ILMN_2613504 / ILMN_2695158	Kifc2	protein_coding	kinesin family member C2 Gene [Source:MGI Symbol;Acc:MGI:109187]	FALSE	119.925	245	227.4	267.49	453.928	0.971993	0.760771	TRUE	TRUE	788.895	6.76197	6.74043	6.80407	6.8507	6.82524	6.8117	6.82886	6.90825	6.83672	6.88914	6.81794	6.8758	6.88674	6.80785	6.92115	6.88451	6.90713	6.815	6.80428	6.8994	6.84179	0	0.0603895	0.0891182	0.0921357	0.103091	0.100057	0.0796639	0.847869	0.650153	0.475347	0.197971	0.351878
31751	ENSMUSG00000014602	ILMN_2965896	Kif1a	protein_coding	kinesin family member 1A Gene [Source:MGI Symbol;Acc:MGI:108391]	FALSE	15.9382	23.4118	48.7748	2.88648	60.1977	1.13088	3.97694	TRUE	TRUE	789.005	6.67148	6.65323	6.68229	6.67658	6.7304	6.76258	6.7314	6.74652	6.75989	6.81724	6.69474	6.61058	6.68349	6.70985	6.69642	6.57151	6.60449	6.67702	6.74339	6.75585	6.7063	0	0.0541894	0.0769395	0.0385249	0.0275883	-0.0513251	0.0661813	0.880093	0.790555	0.869667	0.833433	0.794452
17462	ENSMUSG00000031167	ILMN_1234453 / ILMN_1253012 / ILMN_2985568 / ILMN_2689740	Rbm3	protein_coding	RNA binding motif protein 3 Gene [Source:MGI (curated);Acc:MGI:1099460]	FALSE	1075.08	1053.42	1857.26	1290.7	1617.4	0.436561	0.325298	FALSE	FALSE	800.28	11.1027	11.1162	11.2412	11.0349	11.2332	11.4024	11.2819	11.209	11.42	11.2196	11.1579	11.5497	11.3831	11.2469	10.548	11.3859	11.3198	11.2801	11.3047	11.4298	11.2714	0	0.0700721	0.150254	0.155691	-0.0940458	0.175229	0.181911	0.967868	0.921291	0.861077	0.856597	0.823664
19139	ENSMUSG00000057829	ILMN_2536312	AC123859.2	protein_coding		FALSE	1187.77	1314.62	1958.66	51.0713	71.2631	0.462154	0.47277	FALSE	FALSE	801.251	0	0	0	0	0	0	0	0	0	0	0	0	0	0	0	0	0	0	0	0	0	0	0	0	0	0	0	0	0	0	0	0	0
18431	ENSMUSG00000032494	ILMN_2595311 / ILMN_1220788	Tdgf1	protein_coding	teratocarcinoma-derived growth factor 1 Gene [Source:MGI Symbol;Acc:MGI:98658]	FALSE	8124.18	13113.5	6434.41	5109.99	5320.03	0.266689	0.0581004	FALSE	FALSE	803.864	6.8356	6.88772	6.75142	6.81314	6.95745	6.70406	6.86491	6.71936	6.81066	6.73208	6.66176	6.83535	6.84208	6.89626	7.07609	6.80744	6.82909	6.75291	6.77968	6.72328	6.74443	0	-3.19807e-05	-0.026605	-0.0818519	0.11323	-0.0284324	-0.0757858	0.999896	0.97679	0.813582	0.476287	0.951866
20909	ENSMUSG00000001525	ILMN_1217584 / ILMN_1227164	Tubb5	protein_coding	tubulin, beta 5 Gene [Source:MGI (curated);Acc:MGI:107812]	FALSE	12937.6	12756.6	11382.8	3929.26	5168.51	-0.100171	0.395403	FALSE	FALSE	804.934	13.2175	13.4394	13.3545	13.4523	13.4141	13.5551	13.4217	13.5777	13.4424	13.5854	13.5335	13.569	13.6681	13.4907	13.6988	13.5263	13.5615	13.4298	13.6207	13.4751	13.4424	0	0.136726	0.143454	0.22552	0.282074	0.168768	0.175612	0.80381	0.722206	0.242665	0.0431027	0.405325
27454	ENSMUSG00000045763	ILMN_2611812	Basp1	protein_coding	brain abundant, membrane attached signal protein 1 Gene [Source:MGI Symbol;Acc:MGI:1917600]	FALSE	310.378	300.778	492.826	577.736	1050.45	0.353384	0.861409	FALSE	TRUE	806.385	0	0	0	0	0	0	0	0	0	0	0	0	0	0	0	0	0	0	0	0	0	0	0	0	0	0	0	0	0	0	0	0	0
28850	ENSMUSG00000069806	ILMN_2599327	Cacng7	protein_coding	calcium channel, voltage-dependent, gamma subunit 7 Gene [Source:MGI Symbol;Acc:MGI:1932374]	FALSE	123.644	192.544	282.688	108.587	238.6	0.936881	1.12856	TRUE	TRUE	807.186	6.87923	6.71996	6.77819	6.72381	6.79809	6.80283	6.71749	6.70037	6.71672	6.77027	6.82521	6.76274	6.78865	6.71992	6.65741	6.70897	6.79719	6.87286	6.74621	6.7739	6.74389	0	-0.0175513	-0.0809346	-0.00638659	-0.070466	0.000550094	-0.0377934	0.972782	0.800742	0.985272	0.52297	0.999194
32714	ENSMUSG00000062580	ILMN_2722704	Timm17a	protein_coding	translocase of inner mitochondrial membrane 17a Gene [Source:MGI (curated);Acc:MGI:1343131]	FALSE	91.9071	316.895	215.606	413.024	449.912	1.52433	0.123131	TRUE	FALSE	807.371	10.9258	10.9504	10.9391	10.9148	10.9504	10.868	10.9641	10.8196	10.7818	10.9221	10.9567	10.9315	10.8135	10.8922	11.2379	10.9836	10.8635	10.8153	10.8611	10.9522	10.8115	0	-0.0273789	-0.0832765	-0.001711	0.042741	-0.0509723	-0.0634912	0.976384	0.911162	0.996606	0.873365	0.918365
21926	ENSMUSG00000010376	ILMN_1256971	Nedd8	protein_coding	neural precursor cell expressed, developmentally down-regulated gene 8 Gene [Source:MGI Symbol;Acc:MGI:97301]	FALSE	539.598	676.725	996.673	262.273	386.081	0.631875	0.556076	TRUE	FALSE	807.603	9.97431	10.0032	10.1018	10.1163	10.0176	9.99404	9.94215	9.95638	10.2758	10.15	9.96332	10.1064	10.1139	10.1049	9.53748	10.0635	10.058	10.0462	10.0253	10.2821	10.3237	0	0.0162118	0.0316737	0.0468199	-0.107694	0.0294835	0.183908	0.994031	0.986264	0.961567	0.769716	0.97406
30777	ENSMUSG00000021493	ILMN_2430813 / ILMN_1239436	Pdlim7	protein_coding	PDZ and LIM domain 7 Gene [Source:MGI (curated);Acc:MGI:1914649]	FALSE	70	117.417	186.835	101.715	245	1.10883	1.26002	TRUE	TRUE	809.13	6.55228	6.54846	6.53693	6.53611	6.50972	6.62703	6.52464	6.56964	6.58187	6.58817	6.47591	6.51078	6.52579	6.53052	6.54345	6.5765	6.63739	6.59447	6.60151	6.63336	6.51048	0	0.0117329	0.0128261	-0.0209335	-0.0126359	0.0568981	0.0358955	0.979614	0.980697	0.934326	0.92895	0.726586
24215	ENSMUSG00000050708	ILMN_2816707	Ftl1	protein_coding	ferritin light chain 1 Gene [Source:MGI (curated);Acc:MGI:95589]	FALSE	1339.9	1448.18	2142.37	251.211	339.982	0.421812	0.435066	FALSE	FALSE	810.842	6.65426	6.57526	6.54582	6.65954	6.58495	6.66225	6.51808	6.55767	6.50503	6.55309	6.63972	6.61091	6.62885	6.55002	6.58894	6.50905	6.60376	6.62661	6.63289	6.64437	6.61618	0	0.0437981	-0.0648577	0.00945631	-0.00251227	-0.011976	0.0393662	0.895699	0.816967	0.976021	0.989004	0.963154
20920	ENSMUSG00000032245	ILMN_2946119 / ILMN_2525382	Cln6	protein_coding	ceroid-lipofuscinosis, neuronal 6 Gene [Source:MGI (curated);Acc:MGI:2159324]	FALSE	159.584	254.303	288.994	144.906	312.968	0.763712	1.10557	TRUE	TRUE	811.191	7.03787	7.05923	6.92092	7.00917	6.81292	6.99029	6.86898	6.97603	7.02851	6.84343	6.85623	6.86226	6.92391	6.96888	6.81009	6.8657	6.88037	6.92123	6.92058	6.916	6.93635	0	-0.0685443	-0.0481671	-0.152029	-0.105048	-0.116906	-0.0816981	0.885033	0.929171	0.37349	0.395071	0.522828
22621	ENSMUSG00000083505	ILMN_1230327 / ILMN_1251541	AC115005.1	pseudogene		FALSE	1176.74	1308.46	1950.31	51.1035	71.4336	0.469185	0.475278	FALSE	FALSE	813.165	0	0	0	0	0	0	0	0	0	0	0	0	0	0	0	0	0	0	0	0	0	0	0	0	0	0	0	0	0	0	0	0	0
17344	ENSMUSG00000059058	ILMN_2669699	AC091521.2	pseudogene		FALSE	194.887	338.799	368.711	1043.11	1262.2	0.856798	0.274814	TRUE	FALSE	821.524	7.02921	7.001	7.04163	6.95524	7.10381	6.80478	6.94519	6.74448	6.97617	6.92378	7.07991	6.95624	6.9619	7.08398	7.28771	7.14841	7.05069	7.00296	7.09109	6.99096	6.98535	0	-0.0693365	-0.135336	-0.0373018	0.0872472	0.0434075	-0.0014795	0.934872	0.830391	0.951902	0.711028	0.936932
30616	ENSMUSG00000061518	ILMN_1241962 / ILMN_2772319 / ILMN_2619211	Cox5b	protein_coding	cytochrome c oxidase, subunit Vb Gene [Source:MGI Symbol;Acc:MGI:88475]	FALSE	211.231	267.146	512.001	1480.32	1612.54	0.87996	0.123347	TRUE	FALSE	822.056	10.4758	10.2702	10.4785	10.3853	10.2615	10.3164	10.3326	10.3358	10.4123	10.2643	10.0802	10.4768	10.2963	10.5853	9.90779	10.3944	10.2839	10.4171	10.3725	10.7043	10.5123	0	-0.0870978	-0.0479549	-0.134421	-0.145051	-0.0430362	0.121545	0.949053	0.979815	0.849849	0.68612	0.962823
14381	ENSMUSG00000047844	ILMN_2535430 / ILMN_3043587 / ILMN_1249794 / ILMN_3118584 / ILMN_1245300	Bex4	protein_coding	brain expressed gene 4 Gene [Source:MGI (curated);Acc:MGI:3606746]	FALSE	1541.65	1799.55	2589.52	1386.26	1563.04	0.509164	0.173041	FALSE	FALSE	826.559	9.37674	9.35143	9.48046	9.32476	9.48149	9.0581	9.43415	9.23105	9.28203	9.15804	9.21995	9.11315	9.23262	9.4114	9.36728	9.34434	9.13739	9.24437	9.18743	9.22537	9.51269	0	-0.11476	-0.0871343	-0.239161	-0.0657762	-0.160842	-0.094381	0.894883	0.929273	0.487832	0.832159	0.690259
27434	ENSMUSG00000008475	ILMN_2792809 / ILMN_2673252	Arpc5	protein_coding	actin related protein 2/3 complex, subunit 5 Gene [Source:MGI (curated);Acc:MGI:1915021]	FALSE	283.464	539.4	449	647.439	865.736	0.799767	0.418621	TRUE	FALSE	826.861	10.4457	10.64	10.4942	10.6676	10.6157	10.6369	10.455	10.6773	10.6807	10.799	10.6527	10.6606	10.6862	10.6569	10.9306	10.7466	10.6827	10.6338	10.7466	10.6215	10.5099	0	0.113404	0.0776941	0.177405	0.231235	0.161052	0.0993353	0.866749	0.919926	0.551261	0.173252	0.568783
29298	ENSMUSG00000034675	ILMN_2736005 / ILMN_2451077	Dbn1	protein_coding	drebrin 1 Gene [Source:MGI (curated);Acc:MGI:1931838]	FALSE	61.8071	96.5902	137.952	68.4555	228.962	0.913098	1.72723	TRUE	TRUE	827.871	6.67439	6.71227	6.70034	6.72786	6.5998	6.75519	6.67221	6.76276	6.64825	6.76412	6.71196	6.73407	6.58291	6.64811	6.67211	6.67182	6.74731	6.64732	6.65857	6.56968	6.59461	0	-0.0013831	-0.00126181	0.041046	-0.0612939	-0.00685352	-0.0880451	0.998308	0.998913	0.867676	0.571293	0.983172
12202	ENSMUSG00000020163	ILMN_2871881	Uqcr	protein_coding	ubiquinol-cytochrome c reductase, complex III subunit XI Gene [Source:MGI (curated);Acc:MGI:1913844]	FALSE	1113.82	1713.78	2388.2	1153.17	1053.42	0.880209	-0.130406	TRUE	FALSE	834.582	11.6196	11.6543	11.6893	11.6933	11.5763	11.4538	11.4187	11.4694	11.5913	11.5336	11.6984	11.5813	11.6007	11.5221	11.6714	11.6146	11.466	11.4067	11.6123	11.7062	11.6989	0	-0.0799361	-0.161275	-0.0499673	-0.0563427	-0.158671	0.0180349	0.891536	0.637161	0.90411	0.775119	0.442668
19582	ENSMUSG00000002900	ILMN_1253659	Lamb1-1	protein_coding	laminin B1 subunit 1 Gene [Source:MGI Symbol;Acc:MGI:96743]	FALSE	344.49	242.2	478.082	539.598	1203.25	0.0639159	1.15551	FALSE	TRUE	834.988	6.60522	6.67713	6.65224	6.60413	6.68053	6.68924	6.67517	6.63803	6.62831	6.64508	6.60757	6.61502	6.72707	6.6228	6.61751	6.64747	6.6167	6.62569	6.55456	6.61595	6.63068	0	0.0131011	0.00230689	-0.0223056	0.0109341	-0.0149094	-0.0444669	0.973482	0.996665	0.920453	0.934187	0.950949
19218	ENSMUSG00000022193	ILMN_2613469	Psmb5	protein_coding	proteasome (prosome, macropain) subunit, beta type 5 Gene [Source:MGI Symbol;Acc:MGI:1194513]	FALSE	596.816	870.231	943.452	1825.42	2110.08	0.602738	0.208965	TRUE	FALSE	836.228	8.66361	8.21444	8.45142	8.47121	8.40155	8.19234	8.32355	8.28307	8.07561	7.85406	8.23687	8.18643	8.14113	8.3057	8.05494	8.10386	8.16929	8.31569	8.20571	8.15222	8.4867	0	-0.0881237	-0.215749	-0.350705	-0.275905	-0.246878	-0.161616	0.945903	0.816903	0.390101	0.326571	0.588952
9200	ENSMUSG00000060126	ILMN_2540188 / ILMN_2539557 / ILMN_2858106	Tpt1	protein_coding	tumor protein, translationally-controlled 1 Gene [Source:MGI (curated);Acc:MGI:104890]	FALSE	5909.82	5141.9	6379.79	3600.46	4883.03	-0.0368267	0.439489	FALSE	FALSE	840.354	12.7287	12.3753	12.5753	12.4765	12.5485	12.588	12.5722	12.5649	12.6454	12.4353	12.5042	12.5831	12.5644	12.6435	12.1205	12.499	12.4499	12.67	12.4944	12.6842	12.588	0	-0.0220766	0.0344239	-0.052208	-0.116975	-0.0201074	0.0291039	0.989648	0.981792	0.947641	0.701512	0.980521
17001	ENSMUSG00000043284	ILMN_2646138	Tmem11	protein_coding	transmembrane protein 11 Gene [Source:MGI (curated);Acc:MGI:2144726]	FALSE	212.422	577.4	592.813	362.421	352.4	1.45745	-0.0403384	TRUE	FALSE	842.429	10.9812	10.877	10.7766	10.9729	10.8802	10.6545	10.932	10.9976	11.0748	10.8435	10.8254	11.0007	10.907	10.8254	11.1798	10.8016	10.8033	10.7902	10.809	11.0383	10.7707	0	-0.0424091	0.123216	0.0115876	0.0924661	-0.0799434	-0.0055806	0.967198	0.869931	0.98632	0.735432	0.88229
29021	ENSMUSG00000029147	ILMN_2643832	Ppm1g	protein_coding	protein phosphatase 1G (formerly 2C), magnesium-dependent, gamma isoform Gene [Source:MGI Symbol;Acc:MGI:106065]	FALSE	1318.98	2012.38	2285.94	996.673	1027.87	0.703933	0.0444197	TRUE	FALSE	855.933	9.65704	9.32679	9.48508	9.36939	9.41716	9.85135	9.4492	9.76555	9.64023	9.51638	9.43348	9.68952	9.53465	9.39806	8.53514	9.46982	9.65024	9.573	9.50692	9.51212	9.72906	0	0.0563323	0.128687	0.056822	-0.333688	0.0747165	0.0930621	0.981586	0.952804	0.972141	0.462911	0.956189
6743	ENSMUSG00000034681	ILMN_2690873 / ILMN_3123120 / ILMN_1214277	Rnps1	protein_coding	ribonucleic acid binding protein S1 Gene [Source:MGI Symbol;Acc:MGI:97960]	TRUE	554.222	948.344	876	1162.6	1354.96	0.717821	0.220718	TRUE	FALSE	862.558	10.9672	10.8933	10.9479	10.9835	10.9033	11.1583	10.8742	11.0993	10.7623	11.0432	10.987	11.0118	10.9546	10.8953	10.5944	10.7973	10.8604	11.1453	10.8619	10.8435	10.862	0	0.0789401	-0.0241808	0.0778644	-0.121346	-0.0017598	-0.0803039	0.942059	0.986447	0.899264	0.648057	0.998501
13193	ENSMUSG00000001435	ILMN_2937542 / ILMN_1225839 / ILMN_2735184	Col18a1	protein_coding	collagen, type XVIII, alpha 1 Gene [Source:MGI (curated);Acc:MGI:88451]	FALSE	732.859	557.46	1215.34	595.859	1003.66	0.274084	0.751249	FALSE	TRUE	863.163	10.2816	10.4656	10.3743	10.4698	10.4046	10.8163	10.4121	10.419	10.3376	10.7149	10.4926	10.3197	10.3055	10.124	10.6105	10.0996	10.3708	10.0702	10.1578	10.1646	9.9126	0	0.189704	0.0157209	0.135217	-0.0271793	-0.19364	-0.295502	0.861233	0.994345	0.848329	0.960202	0.732727
11	ENSMUSG00000022216	ILMN_2671204 / ILMN_2986309	Psme1	protein_coding	proteasome (prosome, macropain) 28 subunit, alpha Gene [Source:MGI Symbol;Acc:MGI:1096367]	FALSE	112.963	217.542	252.497	435.845	643.518	1.05035	0.561099	TRUE	FALSE	863.355	9.095	8.90937	8.89578	9.10772	8.93214	8.95421	8.91656	8.93318	8.93481	8.78559	8.87772	8.78859	8.7959	8.9508	9.13703	8.90341	8.79072	8.88013	8.89619	9.10643	8.90982	0	0.0313082	-0.038535	-0.149418	-0.00547566	-0.108632	0.00409961	0.971236	0.970119	0.635074	0.988115	0.752633
25593	ENSMUSG00000000031	ILMN_2906728 / ILMN_1256343	H19	protein_coding	H19 fetal liver mRNA Gene [Source:MGI (curated);Acc:MGI:95891]	FALSE	0	9.75	35.4	14.6295	50.1407	4.55919	1.7102	TRUE	TRUE	864.088	7.80809	7.53735	7.46695	7.33577	7.49674	7.21231	7.27081	7.46069	7.40032	7.36326	7.29988	7.34172	7.29505	7.42653	7.43947	7.31674	7.2798	7.45872	7.41817	7.30691	7.4884	0	-0.255857	-0.226856	-0.269177	-0.217111	-0.252373	-0.199633	0.691194	0.580633	0.290648	0.24352	0.27017
31247	ENSMUSG00000022102	ILMN_3160659	Dok2	protein_coding	docking protein 2 Gene [Source:MGI Symbol;Acc:MGI:1332623]	FALSE	8.14679	34.6995	96.4745	19.8462	60.8276	2.8639	1.56846	TRUE	TRUE	864.398	7.42672	7.68326	7.58317	7.57172	7.53485	7.5047	7.45946	7.45572	7.39903	7.38063	7.28422	7.21881	7.1751	7.15562	7.36541	7.13535	7.062	7.09558	7.18331	7.1566	7.16559	0	-0.0272899	-0.126315	-0.269828	-0.33234	-0.466741	-0.395884	0.966321	0.730749	0.0574654	0.00684102	0.000314174
29789	ENSMUSG00000024571	ILMN_2634749 / ILMN_3114365	AC131065.2	protein_coding	thioredoxin-like protein 4A isoform b [Source:RefSeq peptide;Acc:NP_001033697]	FALSE	470.192	805.224	1116.12	707.607	726.496	1.02923	0.0379528	TRUE	FALSE	871.385	10.0603	10.0024	10.0461	9.93097	9.99188	10.1925	9.98671	10.2614	10.1073	10.3878	10.2037	10.2748	10.1246	10.063	9.5353	9.9435	10.0351	10.1385	10.17	10.0466	10.3094	0	0.00216777	0.0821995	0.252496	-0.12864	0.00275694	0.139107	0.99937	0.952244	0.589271	0.706347	0.998199
10014	ENSMUSG00000035278	ILMN_2641069	Plekhj1	protein_coding	pleckstrin homology domain containing, family J member 1 Gene [Source:MGI Symbol;Acc:MGI:1925920]	FALSE	845.877	1517.41	1214.14	475.4	577.4	0.690548	0.279894	TRUE	FALSE	872.108	7.6368	7.24336	7.32917	7.19986	7.28332	7.19613	7.10383	7.23479	7.29303	7.20676	7.21911	7.31552	7.33425	7.27151	6.94345	7.01823	7.17749	7.29576	7.23369	7.30383	7.36037	0	-0.176674	-0.192562	-0.155982	-0.220045	-0.239286	-0.103815	0.832055	0.786742	0.745385	0.339443	0.458838
18161	ENSMUSG00000084291	ILMN_2746234	RP23-158O11.5	pseudogene		FALSE	3558.14	3286.5	5141.9	3315.25	3896.82	0.24407	0.233114	FALSE	FALSE	874.323	13.5508	13.6201	13.6502	13.6127	13.6152	13.4041	13.6175	13.5961	13.613	13.5167	13.6061	13.562	13.6675	13.6687	13.7214	13.5842	13.5802	13.5984	13.6175	13.4804	13.6177	0	-0.0630297	0.001797	-0.0454308	0.0788192	-0.019466	-0.0351896	0.885583	0.998372	0.874382	0.516977	0.956111
14861	ENSMUSG00000006445	ILMN_2688653	Epha2	protein_coding	Eph receptor A2 Gene [Source:MGI (curated);Acc:MGI:95278]	FALSE	1049.1	1115.25	864.169	712.497	1430.09	-0.084	1.00413	FALSE	TRUE	875.615	7.40852	7.37996	7.18339	6.98291	6.9596	7.06352	6.81019	6.79212	6.90258	7.00719	6.78215	6.98734	6.8906	6.944	6.73387	6.85038	7.01097	6.94243	6.89259	6.9736	7.02926	0	-0.321943	-0.488995	-0.398398	-0.467801	-0.389363	-0.358805	0.283973	0.00347291	0.0112595	0.00183385	0.00903578
5613	ENSMUSG00000079197	ILMN_2731057	Psme2	protein_coding	proteasome (prosome, macropain) 28 subunit, beta Gene [Source:MGI Symbol;Acc:MGI:1096365]	FALSE	56.0586	152.931	160.133	152.931	280.544	1.46513	0.87108	TRUE	TRUE	876.093	7.25969	7.21391	7.26412	7.40743	7.24916	7.34248	7.32059	7.3175	7.27776	7.1735	7.29959	7.26447	7.32189	7.38577	7.2409	7.19579	7.16509	7.24692	7.34637	7.39424	7.38861	0	0.0871166	0.0593733	-5.53913e-05	0.0702785	-0.043306	0.1305	0.814543	0.866413	0.99996	0.507879	0.854817
7752	ENSMUSG00000080006	ILMN_1223354	RP23-324H1.2	pseudogene		FALSE	124.673	86.56	300.734	3179.29	3528.06	0.631184	0.150126	TRUE	FALSE	881.402	0	0	0	0	0	0	0	0	0	0	0	0	0	0	0	0	0	0	0	0	0	0	0	0	0	0	0	0	0	0	0	0	0
31569	ENSMUSG00000072548	ILMN_2862280	AC164155.2	protein_coding		FALSE	124.673	86.56	300.734	3179.29	3528.06	0.631184	0.150126	TRUE	FALSE	881.402	13.7717	13.8325	13.8492	13.7587	13.7252	13.735	13.7389	13.6683	13.7293	13.7772	13.6794	13.8115	13.7833	13.9075	13.6799	13.7093	13.6168	13.7409	13.7264	13.8356	13.7195	0	-0.0781107	-0.105615	-0.0617436	-0.0275401	-0.128783	-0.0572416	0.854406	0.748663	0.818245	0.875529	0.419809
9737	ENSMUSG00000066652	ILMN_2713164	Lefty2	protein_coding	left-right determination factor 2 Gene [Source:MGI (curated);Acc:MGI:2443573]	FALSE	161.639	141.55	120.15	426.285	1401.83	-0.302778	1.71507	FALSE	TRUE	898.13	8.63286	8.5594	8.65446	8.4802	8.4875	8.48024	8.22062	8.34989	8.24407	7.80373	7.96746	8.11355	8.01284	7.91731	7.57107	7.7925	7.76466	7.89188	7.77156	7.6681	7.75904	0	-0.132923	-0.344046	-0.653995	-0.78183	-0.799228	-0.882668	0.854406	0.227129	0.00103044	8.42636e-05	6.4347e-05
12701	ENSMUSG00000013698	ILMN_2624938 / ILMN_1260506	Pea15a	protein_coding	phosphoprotein enriched in astrocytes 15A Gene [Source:MGI (curated);Acc:MGI:104799]	FALSE	29	49.85	112.272	37.8	153.231	1.45173	1.99096	TRUE	TRUE	905.865	7.16946	7.11336	7.03254	7.06275	7.07431	7.08581	7.05583	7.02948	7.0355	6.96339	7.00792	6.92779	6.93965	6.944	7.02368	6.95992	6.87269	6.91816	6.94427	7.05353	7.0718	0	-0.0308295	-0.0648527	-0.138758	-0.13601	-0.188197	-0.0819212	0.942339	0.832381	0.215746	0.113679	0.0269959
8992	ENSMUSG00000063632	ILMN_1235647 / ILMN_1251337 / ILMN_2643394	Sox11	protein_coding	SRY-box containing gene 11 Gene [Source:MGI (curated);Acc:MGI:98359]	TRUE	157.563	182.511	165.151	183.205	610.558	0.140907	1.73118	FALSE	TRUE	910.512	8.49074	8.50088	8.6028	8.61168	8.57325	8.4805	8.46876	8.42719	8.44586	8.46224	8.2936	8.39543	8.30718	8.38347	8.43927	8.21586	8.29825	8.18563	8.16167	8.24149	8.16865	0	0.023671	-0.0842047	-0.147718	-0.154836	-0.298229	-0.340872	0.964088	0.816967	0.323457	0.142312	0.0029842
5224	ENSMUSG00000025278	ILMN_2482572 / ILMN_2482571	Flnb	protein_coding	filamin, beta Gene [Source:MGI Symbol;Acc:MGI:2446089]	FALSE	331.08	482.519	585.214	423.811	673.198	0.687649	0.666353	TRUE	TRUE	915.128	7.69991	7.61351	7.59339	7.66834	7.85299	7.48008	7.5059	7.4887	7.55124	7.60727	7.52538	7.51625	7.42486	7.49468	7.94751	7.53803	7.58329	7.51999	7.48504	7.3708	7.32089	0	0.0315361	-0.120322	-0.0859706	-0.0132537	-0.0884977	-0.243359	0.98095	0.891332	0.890786	0.977518	0.880184
18014	ENSMUSG00000007041	ILMN_2596611	Clic1	protein_coding	chloride intracellular channel 1 Gene [Source:MGI Symbol;Acc:MGI:2148924]	FALSE	159.308	302.346	361.111	225.18	377.072	1.0535	0.741194	TRUE	TRUE	917.972	7.19757	7.07748	7.08519	7.16915	7.15356	7.09044	7.10574	6.9864	7.0398	7.08411	7.23956	7.07571	7.04661	7.05213	7.18894	7.10311	7.06634	7.14801	6.94196	7.07278	7.02016	0	0.0176356	-0.0760992	0.0130441	-0.0241883	-0.0142558	-0.108448	0.977526	0.863074	0.976483	0.897312	0.970024
17154	ENSMUSG00000028270	ILMN_3047389 / ILMN_3122961 / ILMN_2605602	Gbp2	protein_coding	guanylate binding protein 2 Gene [Source:MGI Symbol;Acc:MGI:102772]	FALSE	0	1.0989	12.6109	0	48.5872	2.9736	5.63189	TRUE	TRUE	922.674	7.16247	7.32266	7.28767	7.19916	7.24983	7.1571	7.13909	7.28826	7.09925	7.24841	7.13283	7.08818	7.18635	7.07645	7.1719	7.13255	7.09745	7.16169	7.05646	6.95701	7.1587	0	-0.0555676	-0.082065	-0.101125	-0.1127	-0.127036	-0.200209	0.921365	0.866413	0.706763	0.420857	0.544554
15016	ENSMUSG00000015092	ILMN_2662831 / ILMN_2739033	Edf1	protein_coding	endothelial differentiation-related factor 1 Gene [Source:MGI (curated);Acc:MGI:1891227]	TRUE	413.891	606.892	870.231	390.973	535.723	0.833937	0.453423	TRUE	FALSE	933.956	8.54054	8.42571	8.56107	8.48101	8.4749	8.47876	8.50817	8.46108	8.71111	8.5225	8.45014	8.53998	8.36447	8.54074	8.04995	8.53512	8.37278	8.29998	8.36983	8.5963	8.6808	0	-0.0308834	0.0510128	-0.00490001	-0.190722	-0.106482	0.0398703	0.981024	0.970093	0.994516	0.42388	0.844618
22071	ENSMUSG00000001416	ILMN_1247317 / ILMN_2931411	Cct3	protein_coding	chaperonin containing Tcp1, subunit 3 (gamma) Gene [Source:MGI Symbol;Acc:MGI:104708]	FALSE	1297.37	1818.39	2375.17	2181.12	2176.25	0.692163	-0.00322056	TRUE	FALSE	934.884	10.8007	10.5729	10.6263	10.5982	10.6185	11.0223	10.8158	10.9175	10.8016	10.7401	10.7822	11.0287	10.8767	10.5182	9.84574	10.7286	10.9546	10.9391	10.7239	10.9202	11.0202	0	0.0797075	0.178355	0.183708	-0.253093	0.207489	0.221484	0.968748	0.919926	0.855756	0.586911	0.818405
197	ENSMUSG00000020661	ILMN_1224446 / ILMN_1259562	Dnmt3a	protein_coding	DNA methyltransferase 3A Gene [Source:MGI Symbol;Acc:MGI:1261827]	TRUE	966.712	1555.8	865.736	432.982	701.071	0.324463	0.693982	FALSE	TRUE	938.133	6.45511	6.4191	6.42722	6.52063	6.47132	6.41765	6.45648	6.47685	6.41895	6.47005	6.48347	6.52661	6.61007	6.53082	6.52479	6.41178	6.48475	6.52289	6.44239	6.5002	6.52841	0	0.0360568	0.016951	0.0595681	0.121418	0.0393314	0.0565255	0.913557	0.971806	0.72159	0.121187	0.831723
5934	ENSMUSG00000022346	ILMN_1231123 / ILMN_2623526	Myc	protein_coding	myelocytomatosis oncogene Gene [Source:MGI Symbol;Acc:MGI:97250]	TRUE	87.6597	323.563	237.578	83.7282	133.255	1.66714	0.664062	TRUE	TRUE	941.024	6.91124	6.94396	6.90136	7.00186	7.09253	7.19167	7.07079	7.05093	6.98638	7.03939	6.96297	7.0989	7.05499	6.93821	6.83869	6.94982	7.02196	6.9496	7.00428	7.0218	7.06577	0	0.176499	0.11718	0.114901	0.0251092	0.0549381	0.111763	0.615362	0.700548	0.567929	0.891067	0.844618
15187	ENSMUSG00000000787	ILMN_2710166	Ddx3x	protein_coding	DEAD/H (Asp-Glu-Ala-Asp/His) box polypeptide 3, X-linked Gene [Source:MGI (curated);Acc:MGI:103064]	FALSE	2463.44	2851.88	3179.29	1774.93	2221.78	0.291657	0.32379	FALSE	FALSE	946.281	8.11673	8.51	8.07173	8.16439	8.17395	8.03186	8.22661	8.08911	8.47164	8.46159	8.31215	8.17299	8.0516	8.14736	8.77734	8.31159	8.30684	8.26618	8.14769	7.9408	7.68847	0	-0.10942	0.0296338	0.082756	0.0926157	0.0620508	-0.307168	0.949081	0.991018	0.943694	0.866171	0.956464
29506	ENSMUSG00000040731	ILMN_1243395	Eif4h	protein_coding	eukaryotic translation initiation factor 4H Gene [Source:MGI Symbol;Acc:MGI:1341822]	FALSE	1398.6	2059.19	2103.14	1450.13	1629.97	0.573068	0.168546	FALSE	FALSE	950.499	11.8491	12.1301	11.8716	12.0476	11.9064	12.157	12.0476	11.8964	11.7917	12.0267	12.0477	11.9045	11.9725	11.93	12.2632	11.9224	11.9465	11.9125	11.9926	12.0013	11.9579	0	0.0867317	-0.038376	0.0426893	0.104957	-0.0231204	0.0336478	0.91592	0.974359	0.948448	0.665986	0.972256
8155	ENSMUSG00000067818	ILMN_2652458 / ILMN_2718662	Myl9	protein_coding	myosin, light polypeptide 9, regulatory Gene [Source:MGI (curated);Acc:MGI:2138915]	FALSE	7.34673	9.47429	22.636	55.6838	303.114	1.03092	2.4236	TRUE	TRUE	950.536	6.78092	6.73171	6.90084	6.83175	6.80634	6.78536	6.77806	6.84309	6.81403	6.8178	6.76905	6.72132	6.69195	6.78441	6.72033	6.75546	6.73961	6.80126	6.8286	6.81034	6.74141	0	0.00332851	0.00724181	-0.0350958	-0.072256	-0.0390439	-0.0110362	0.996098	0.991381	0.88727	0.458074	0.864057
10566	ENSMUSG00000006998	ILMN_2682947 / ILMN_2682945 / ILMN_2741950	Psmd2	protein_coding	proteasome (prosome, macropain) 26S subunit, non-ATPase, 2 Gene [Source:MGI Symbol;Acc:MGI:1096584]	FALSE	942.613	1718.75	1553.37	1180.48	1225.21	0.794836	0.0536145	TRUE	FALSE	953.166	9.63507	9.63841	9.65501	9.5795	9.63537	9.94506	9.74444	9.81664	9.77667	9.84457	9.68845	9.83703	9.7684	9.58757	8.96796	9.62323	9.87692	9.79372	9.63895	9.59079	9.8587	0	0.0771472	0.136421	0.14719	-0.20152	0.121794	0.0533191	0.959043	0.924376	0.855191	0.588697	0.883825
31802	ENSMUSG00000002006	ILMN_1240613 / ILMN_2644821 / ILMN_2644822	Pdzd4	protein_coding	PDZ domain containing 4 Gene [Source:MGI (curated);Acc:MGI:2443483]	FALSE	356.98	789.566	532.754	626.936	800.726	0.887303	0.352491	TRUE	FALSE	955.136	6.57024	6.67211	6.62654	6.64991	6.57008	6.52907	6.6105	6.58916	6.51695	6.52806	6.5355	6.56068	6.56812	6.57899	6.52061	6.62102	6.52136	6.62253	6.51169	6.59235	6.68317	0	-0.0399441	-0.0507621	-0.0815507	-0.0670559	-0.0346608	-0.0272283	0.927368	0.89546	0.67573	0.54965	0.896939
22415	ENSMUSG00000038803	ILMN_1214401 / ILMN_2885293 / ILMN_1254063	2310016E02Rik	protein_coding	RIKEN cDNA 2310016E02 gene Gene [Source:MGI Symbol;Acc:MGI:1914945]	FALSE	169.434	525.331	570.591	235.747	232.133	1.68749	-0.0221947	TRUE	FALSE	961.321	11.0312	11.008	11.0643	11.0286	10.8608	10.8508	10.9267	10.834	10.8894	10.7334	10.8526	10.9712	10.9547	11.0764	10.6219	10.8715	10.834	10.9312	10.9428	11.0233	11.1602	0	-0.121106	-0.151127	-0.182094	-0.150191	-0.155617	0.00759627	0.876089	0.822076	0.607327	0.486926	0.663163
31149	ENSMUSG00000027070	ILMN_2735522 / ILMN_3117209 / ILMN_2708043	Lrp2	protein_coding	low density lipoprotein receptor-related protein 2 Gene [Source:MGI (curated);Acc:MGI:95794]	FALSE	96.8931	170.6	185.52	48.5216	171.576	0.871165	1.8011	TRUE	TRUE	961.338	6.54521	6.63179	6.53419	6.60835	6.58768	6.49648	6.60654	6.59487	6.65998	6.68538	6.5468	6.64854	6.56863	6.59276	6.60855	6.59334	6.63453	6.57938	6.61767	6.6367	6.698	0	-0.00622684	0.0500661	0.0565108	0.0195819	0.0320225	0.0803936	0.993183	0.879018	0.772079	0.888017	0.891593
14832	ENSMUSG00000023495	ILMN_2607408	Pcbp4	protein_coding	poly(rC) binding protein 4 Gene [Source:MGI Symbol;Acc:MGI:1890471]	FALSE	446.059	531.014	679.566	461.471	826.383	0.439543	0.839193	FALSE	TRUE	962.948	9.92001	10.507	10.2707	10.4256	10.3531	10.3796	10.5104	10.4659	10.3413	10.4532	10.3434	10.4592	10.5709	10.327	10.667	10.5531	10.5381	10.306	10.5068	10.4055	10.5161	0	0.15352	0.20663	0.186017	0.289069	0.233198	0.243559	0.874038	0.797489	0.713943	0.237623	0.556078
32410	ENSMUSG00000061904	ILMN_2960467 / ILMN_2751046	Slc25a3	protein_coding	solute carrier family 25 (mitochondrial carrier, phosphate carrier), member 3 Gene [Source:MGI Symbol;Acc:MGI:1353498]	FALSE	3125.62	3622.55	5320.03	2446.88	2474.17	0.516408	0.0159966	FALSE	FALSE	963.137	11.4839	11.1669	11.5174	11.2642	11.283	11.2078	10.9958	11.2133	11.3063	11.1202	11.2021	11.186	11.2665	11.1704	10.6621	11.1663	11.2536	11.4934	11.3115	11.319	11.2354	0	-0.137735	-0.217593	-0.219972	-0.356385	-0.0849849	-0.10078	0.903844	0.820077	0.700863	0.199016	0.915059
16878	ENSMUSG00000022178	ILMN_2630319 / ILMN_2630318	Jub	protein_coding	ajuba Gene [Source:MGI Symbol;Acc:MGI:1341886]	FALSE	247	444.199	467.593	350.766	551.582	0.881525	0.651574	TRUE	TRUE	968.898	6.69559	6.71016	6.74564	6.71655	6.75933	6.66062	6.72098	6.70248	6.61867	6.75579	6.74197	6.7602	6.74206	6.66116	6.70073	6.72977	6.64047	6.72337	6.65967	6.80486	6.81119	0	-0.00496593	-0.0364214	0.0355229	-0.0158131	-0.0192597	0.0414398	0.994411	0.93206	0.888357	0.91878	0.947642
6854	ENSMUSG00000000958	ILMN_2723826 / ILMN_1240318 / ILMN_2666464	Slc7a7	protein_coding	solute carrier family 7 (cationic amino acid transporter, y+ system), member 7 Gene [Source:MGI Symbol;Acc:MGI:1337120]	FALSE	209.083	354.4	423.425	188.861	350.733	0.892194	0.889537	TRUE	TRUE	969.195	7.99952	7.80214	7.78777	7.7395	7.86228	7.91754	7.68222	7.74256	7.64105	7.54782	7.63594	7.77091	7.54643	7.49064	7.20587	7.53668	7.51696	7.57378	7.50542	7.50708	7.66068	0	-0.0233694	-0.174534	-0.211591	-0.448833	-0.320669	-0.305416	0.981809	0.724415	0.450612	0.00750053	0.0871815
23726	ENSMUSG00000076437	ILMN_3088934 / ILMN_1244773	2700094K13Rik	protein_coding	RIKEN cDNA 2700094K13 gene Gene [Source:MGI Symbol;Acc:MGI:1919907]	FALSE	399.768	782.88	1204.72	485.406	452.835	1.31164	-0.0999925	TRUE	FALSE	976.454	12.4357	12.5509	12.6359	12.5796	12.6255	12.365	12.4642	12.5829	12.5119	12.7982	12.5911	12.5354	12.5517	12.5978	12.9956	12.6049	12.5777	12.595	12.6745	12.5829	12.47	0	-0.0174262	-0.0211571	0.10077	0.174217	0.0517368	0.0349777	0.992095	0.988848	0.857773	0.463942	0.938146
22701	ENSMUSG00000026994	ILMN_1254361 / ILMN_1213566	Galnt3	protein_coding	UDP-N-acetyl-alpha-D-galactosamine:polypeptide N-acetylgalactosaminyltransferase 3 Gene [Source:MGI (curated);Acc:MGI:894695]	FALSE	0	16.8824	16.6019	11.3779	67.3514	4.14911	2.46521	TRUE	TRUE	981.85	6.55875	6.50818	6.4752	6.45675	6.49396	6.52228	6.55688	6.54658	6.56319	6.54134	6.55195	6.57499	6.46132	6.48157	6.55483	6.49849	6.47075	6.51914	6.50884	6.52939	6.37274	0	-0.0230508	0.0415075	0.0420446	-0.0148044	-0.01792	-0.0437235	0.952562	0.902889	0.832565	0.915503	0.945434
23090	ENSMUSG00000021996	ILMN_1219686	Esd	protein_coding	esterase D/formylglutathione hydrolase Gene [Source:MGI Symbol;Acc:MGI:95421]	FALSE	375.975	872.483	934.761	459.904	459.904	1.26285	0	TRUE	FALSE	989.732	6.73979	6.82691	6.81167	6.75119	6.77245	6.7286	6.71522	6.76337	6.78795	6.8365	6.66932	6.78445	6.72024	6.74787	6.87887	6.79983	6.78519	6.77778	6.81288	6.81055	6.60633	0	-0.042044	-0.0372783	-0.0293675	-0.0104647	-0.00519444	-0.0495369	0.942339	0.951855	0.936618	0.96433	0.990269
32679	ENSMUSG00000068079	ILMN_1231030	Tcf15	protein_coding	transcription factor 15 Gene [Source:MGI (curated);Acc:MGI:104664]	TRUE	265.171	415.272	475.25	373.515	637.492	0.745533	0.769646	TRUE	TRUE	994.848	9.39141	9.64176	9.36304	9.21749	9.34727	8.99791	8.67582	8.88846	8.91139	8.42076	8.57522	8.77353	8.86859	8.6285	8.37406	8.76002	8.38364	8.69824	8.94565	8.8149	9.16157	0	-0.277851	-0.640181	-0.875568	-0.841686	-0.851441	-0.491367	0.809096	0.0850527	0.00450344	0.00329654	0.00271867
23351	ENSMUSG00000022574	ILMN_1225191 / ILMN_2799590 / ILMN_1223102	Naprt1	protein_coding	nicotinate phosphoribosyltransferase domain containing 1 Gene [Source:MGI Symbol;Acc:MGI:2442664]	FALSE	6.60746	36.2	33.2848	143.497	275.832	2.23215	0.937975	TRUE	TRUE	995.765	7.91682	7.91924	7.8045	7.76001	7.87185	8.01756	7.64378	7.73694	7.72226	7.69572	7.71874	7.77953	7.60281	7.66959	7.42174	7.70447	7.48633	7.66384	7.7121	7.63304	7.62628	0	0.00294893	-0.179195	-0.148859	-0.315474	-0.261974	-0.223046	0.997786	0.60996	0.580437	0.0296659	0.108883
17507	ENSMUSG00000048376	ILMN_2740852	F2r	protein_coding	coagulation factor II (thrombin) receptor Gene [Source:MGI Symbol;Acc:MGI:101802]	FALSE	107.484	291.302	306.863	74	136	1.46788	0.869213	TRUE	TRUE	1000.26	10.4547	10.5154	10.3293	10.3791	10.3534	10.3892	10.1386	10.1478	10.084	9.99566	10.0117	9.91855	9.90253	10.0187	10.179	9.99566	9.84121	10.0414	9.93452	9.91252	9.85933	0	-0.059234	-0.309682	-0.457868	-0.399738	-0.473748	-0.531033	0.918957	0.056641	0.00111257	0.00216451	0.000368595
31507	ENSMUSG00000028961	ILMN_2712066 / ILMN_1237481	Pgd	protein_coding	phosphogluconate dehydrogenase Gene [Source:MGI (curated);Acc:MGI:97553]	FALSE	435.293	860.646	862.885	489.992	587	0.983673	0.260116	TRUE	FALSE	1001.17	10.787	10.9414	10.866	11.0332	11.0467	11.182	10.987	11.0786	10.8792	11.2348	10.9342	10.9092	11.2253	11.1057	11.3023	10.9384	11.0136	11.0028	10.8985	10.984	10.9625	0	0.222492	0.116773	0.161261	0.346311	0.120126	0.0835179	0.700118	0.851001	0.585465	0.0280992	0.71136
21998	ENSMUSG00000025362	ILMN_2746234 / ILMN_2794676	Rps26	protein_coding	ribosomal protein S26 Gene [Source:MGI Symbol;Acc:MGI:1351628]	FALSE	3673.06	3507.65	5462.01	3396.71	3936.49	0.287998	0.212714	FALSE	FALSE	1001.64	13.5508	13.6201	13.6502	13.6127	13.6152	13.4041	13.6175	13.5961	13.613	13.5167	13.6061	13.562	13.6675	13.6687	13.7214	13.5842	13.5802	13.5984	13.6175	13.4804	13.6177	0	-0.0630297	0.001797	-0.0454308	0.0788192	-0.019466	-0.0351896	0.885583	0.998372	0.874382	0.516977	0.956111
22429	ENSMUSG00000020427	ILMN_1219335 / ILMN_2727503	Igfbp3	protein_coding	insulin-like growth factor binding protein 3 Gene [Source:MGI (curated);Acc:MGI:96438]	FALSE	35.9515	84	115.176	52.4559	186.768	1.44475	1.81253	TRUE	TRUE	1006.56	7.35988	7.44626	7.32686	7.36613	7.45714	7.3392	7.49804	7.54655	7.41809	7.81943	7.57639	7.57931	7.419	7.48545	7.80927	7.4614	7.52318	7.42749	7.46448	7.35338	7.48813	0	0.00982022	0.10989	0.280707	0.193575	0.0930246	0.0576602	0.994411	0.869931	0.239636	0.293535	0.823158
24463	ENSMUSG00000030291	ILMN_2611510	Med21	protein_coding	mediator complex subunit 21 Gene [Source:MGI (curated);Acc:MGI:1347064]	TRUE	4099.77	4154.97	5909.82	4261.01	4796.52	0.295635	0.170756	FALSE	FALSE	1010.26	9.04204	8.87709	9.08487	8.92554	9.01115	8.86163	8.91867	8.84326	8.92633	8.6479	8.73008	8.96045	8.80821	9.03227	8.55964	8.75422	8.74495	8.81513	8.95294	8.81072	8.84146	0	-0.0685629	-0.105247	-0.221858	-0.201295	-0.229901	-0.132964	0.944468	0.899715	0.526087	0.34943	0.44036
3637	ENSMUSG00000026604	ILMN_2621021 / ILMN_2510920 / ILMN_2553305 / ILMN_1234728 / ILMN_2583288	Ptpn14	protein_coding	protein tyrosine phosphatase, non-receptor type 14 Gene [Source:MGI (curated);Acc:MGI:102467]	FALSE	82.6326	118.265	269.29	105.8	255.034	1.21969	1.26142	TRUE	TRUE	1023.14	6.67299	6.7001	6.68821	6.72585	6.71249	6.66415	6.65121	6.62057	6.66308	6.64224	6.58046	6.62864	6.55868	6.59869	6.56379	6.66943	6.60752	6.70466	6.59968	6.70024	6.60754	0	0.0137316	-0.0421442	-0.0699858	-0.113379	-0.0265633	-0.0512771	0.97102	0.871421	0.571289	0.106501	0.88824
25848	ENSMUSG00000019647	ILMN_2705946 / ILMN_2462284 / ILMN_1215472 / ILMN_1214701 / ILMN_2577965	Sema6a	protein_coding	sema domain, transmembrane domain (TM), and cytoplasmic domain, (semaphorin) 6A Gene [Source:MGI (curated);Acc:MGI:1203727]	FALSE	3.4126	16.8824	47.2098	14.9011	91.0036	2.90478	2.53256	TRUE	TRUE	1025.36	6.54123	6.57026	6.62749	6.63313	6.67016	6.62185	6.54993	6.48786	6.51675	6.70323	6.61171	6.66773	6.57484	6.59653	6.50365	6.56676	6.61117	6.56209	6.47384	6.49524	6.54338	0	0.0620511	-0.0614806	0.0812308	-0.0213204	0.00034701	-0.0755059	0.822513	0.797522	0.509817	0.846805	0.99935
24327	ENSMUSG00000059775	ILMN_2746234	AC132126.1	protein_coding	40S ribosomal protein S26 [Source:UniProtKB/Swiss-Prot;Acc:P62855]	FALSE	3673.06	3507.65	5427.08	3366.86	3936.49	0.28237	0.225445	FALSE	FALSE	1026.92	13.5508	13.6201	13.6502	13.6127	13.6152	13.4041	13.6175	13.5961	13.613	13.5167	13.6061	13.562	13.6675	13.6687	13.7214	13.5842	13.5802	13.5984	13.6175	13.4804	13.6177	0	-0.0630297	0.001797	-0.0454308	0.0788192	-0.019466	-0.0351896	0.885583	0.998372	0.874382	0.516977	0.956111
32452	ENSMUSG00000032966	ILMN_2776025	Fkbp1a	protein_coding	FK506 binding protein 1a Gene [Source:MGI (curated);Acc:MGI:95541]	FALSE	2048.88	2879.93	2167.08	1595.59	2093.57	0.300462	0.391666	FALSE	FALSE	1033.3	10.3115	10.3683	10.3331	10.3128	10.2586	10.4054	10.2439	10.373	10.3528	10.2777	10.199	10.3991	10.3511	10.2739	9.79982	10.2681	10.2085	10.3284	10.2894	10.373	10.4357	0	-0.0120358	-0.014375	-0.0456972	-0.195993	-0.0693035	0.0284305	0.994345	0.99346	0.950484	0.391583	0.908735
17953	ENSMUSG00000022367	ILMN_1254975	Has2	protein_coding	hyaluronan synthase 2 Gene [Source:MGI Symbol;Acc:MGI:107821]	FALSE	0	1.0989	3.80105	0	75.2	1.78658	6.25172	TRUE	TRUE	1035.12	6.61094	6.64656	6.55745	6.58937	6.62171	6.64567	6.57889	6.58528	6.64281	6.64678	6.57659	6.54739	6.62283	6.63974	6.68271	6.64777	6.64471	6.51189	6.5937	6.57568	6.70236	0	0.0139349	-0.00265544	-0.0147301	0.0434412	-0.00352507	0.018934	0.978309	0.996895	0.965896	0.722296	0.991315
17643	ENSMUSG00000063870	ILMN_1236358 / ILMN_2654822 / ILMN_2697652 / ILMN_1256696	Chd4	protein_coding	chromodomain helicase DNA binding protein 4 Gene [Source:MGI (curated);Acc:MGI:1344380]	TRUE	4294.11	6194.33	3150.14	2093.57	2779.45	0.121728	0.408664	FALSE	FALSE	1041.52	8.24097	8.31321	8.29911	8.31751	8.24399	8.09162	8.10419	8.21041	8.18762	7.90888	8.06413	8.15764	8.0928	7.95343	7.66567	8.00535	7.92781	8.2492	8.06264	8.01937	8.08146	0	-0.0667254	-0.117027	-0.240885	-0.380469	-0.223648	-0.229945	0.945903	0.880078	0.464245	0.0583992	0.461848
14543	ENSMUSG00000012848	ILMN_2808946 / ILMN_1236158 / ILMN_1233896	Rps5	protein_coding	ribosomal protein S5 Gene [Source:MGI (curated);Acc:MGI:1097682]	FALSE	6336.11	6220.61	9373.67	18179.8	18179.8	0.299305	0	FALSE	FALSE	1044.36	11.4646	11.4869	11.6834	11.459	11.3278	11.3982	11.4129	11.5591	11.4261	11.3588	11.4486	11.4396	11.3247	11.3354	10.8043	11.4315	11.3851	11.3528	11.2959	11.2045	11.643	0	-0.149919	-0.0789245	-0.129293	-0.390153	-0.155173	-0.163831	0.888116	0.954396	0.837968	0.128986	0.781394
24906	ENSMUSG00000071644	ILMN_2777282	Eef1g	protein_coding	eukaryotic translation elongation factor 1 gamma Gene [Source:MGI (curated);Acc:MGI:1914410]	FALSE	8222.38	8869.33	10445.4	5141.9	5658.9	0.232046	0.138196	FALSE	FALSE	1051.07	13.6478	13.6335	13.4714	13.5369	13.6475	13.5864	13.4445	13.6562	13.5864	13.6675	13.5984	13.5864	13.7097	13.579	13.8166	13.6941	13.5954	13.5824	13.5545	13.5452	13.6256	0	0.00604104	-0.0218741	0.0331875	0.117522	0.0397316	-0.00914369	0.995406	0.980697	0.940382	0.426567	0.921454
25037	ENSMUSG00000021871	ILMN_1256020 / ILMN_1256633 / ILMN_1216954 / ILMN_1215638 / ILMN_1232948	Pnp1	protein_coding	purine-nucleoside phosphorylase 1 Gene [Source:MGI (curated);Acc:MGI:97365]	FALSE	279.077	941.858	787.628	462.199	383.919	1.62812	-0.267074	TRUE	FALSE	1057.62	9.91304	9.92863	9.89039	10.0034	9.89954	10.479	10.0832	10.1378	10.2321	10.4047	10.355	10.4213	10.4858	10.4171	9.96883	10.3805	10.4087	10.3505	10.3876	10.5114	10.3161	0	0.216623	0.240322	0.482992	0.37991	0.469195	0.494334	0.832055	0.778459	0.137136	0.157813	0.106606
15100	ENSMUSG00000001288	ILMN_3055801 / ILMN_2618068 / ILMN_3132660	Rarg	protein_coding	retinoic acid receptor, gamma Gene [Source:MGI (curated);Acc:MGI:97858]	TRUE	343.473	582.196	564.417	2215.68	2519.29	0.737433	0.18519	TRUE	FALSE	1059.79	7.85079	7.72365	7.64641	7.53566	7.71745	7.58541	7.45142	7.56623	7.31718	7.52195	7.40745	7.33453	7.27491	7.33664	7.54572	7.32652	7.28829	7.4708	7.39534	7.31688	7.45653	0	-0.127443	-0.295341	-0.318976	-0.354526	-0.378415	-0.350698	0.853049	0.288724	0.126072	0.0350205	0.0283103
16560	ENSMUSG00000024012	ILMN_2708297 / ILMN_1239041	Mtch1	protein_coding	mitochondrial carrier homolog 1 (C. elegans) Gene [Source:MGI (curated);Acc:MGI:1929261]	FALSE	642.512	571.767	1006.38	355.8	701.942	0.296021	0.978291	FALSE	TRUE	1064.74	11.1276	11.543	11.3684	11.4953	11.5856	11.5913	11.47	11.6363	11.625	11.6375	11.4942	11.552	11.8894	11.4432	12.0303	11.5819	11.6514	11.4109	11.6728	11.5208	11.2965	0	0.211127	0.230807	0.214942	0.441359	0.201759	0.150406	0.847869	0.80281	0.711513	0.113022	0.715172
19448	ENSMUSG00000060600	ILMN_2757569	Eno3	protein_coding	enolase 3, beta muscle Gene [Source:MGI (curated);Acc:MGI:95395]	FALSE	32.24	81.2	127.038	78.2	221.305	1.66103	1.48897	TRUE	TRUE	1071.59	7.93523	7.92527	7.91121	7.8268	7.94228	8.01283	7.89125	7.87561	8.06087	8.01451	7.83428	7.99642	7.96884	7.83504	7.46701	7.71227	7.85946	7.81762	7.85997	7.93692	7.9429	0	0.003398	0.0186697	0.0244966	-0.166944	-0.127455	-0.0106408	0.998157	0.989911	0.975091	0.445869	0.763444
12980	ENSMUSG00000022106	ILMN_2812087 / ILMN_2812084	Rcbtb2	protein_coding	regulator of chromosome condensation (RCC1) and BTB (POZ) domain containing protein 2 Gene [Source:MGI Symbol;Acc:MGI:1917200]	FALSE	72.5005	174.674	165.962	36.0212	129.928	1.22085	1.82235	TRUE	TRUE	1072.59	6.45521	6.53385	6.4871	6.47348	6.42585	6.47345	6.48472	6.42005	6.41392	6.46449	6.52601	6.51503	6.47357	6.43096	6.51847	6.42348	6.47226	6.49597	6.49162	6.45758	6.36264	0	-0.0344655	-0.0524925	0.00978719	-0.0177222	-0.0281525	-0.0547766	0.920076	0.864903	0.974908	0.889846	0.898664
10706	ENSMUSG00000020307	ILMN_2724386 / ILMN_2763115	Cdc34	protein_coding	cell division cycle 34 homolog (S. cerevisiae) Gene [Source:MGI Symbol;Acc:MGI:102657]	FALSE	822.978	1508.1	1635.76	1501.08	1448.18	0.932779	-0.0517238	TRUE	FALSE	1073.74	10.5609	10.1708	10.3827	10.0114	10.2715	10.2846	10.1404	10.261	10.3232	10.2791	10.209	10.107	10.1916	10.3753	9.87971	10.2316	10.0775	10.2963	10.158	10.2078	10.2994	0	-0.18229	-0.129917	-0.173086	-0.222606	-0.169677	-0.14973	0.850812	0.893855	0.749907	0.396766	0.733701
10413	ENSMUSG00000028755	ILMN_2728088 / ILMN_1259416	Cda	protein_coding	cytidine deaminase Gene [Source:MGI (curated);Acc:MGI:1919519]	FALSE	0	8.88171	6.60748	3.8	82.8	3.12839	4.12584	TRUE	TRUE	1074.47	6.59977	6.59402	6.58495	6.61171	6.6336	6.57639	6.47482	6.51449	6.56541	6.60402	6.55689	6.55959	6.6094	6.57974	6.55935	6.55434	6.54224	6.58622	6.57239	6.60548	6.59456	0	0.014323	-0.0746715	-0.0194139	-0.0100811	-0.0319798	-0.00209944	0.960299	0.569385	0.912248	0.921394	0.81469
12507	ENSMUSG00000059796	ILMN_2959480 / ILMN_2618481	Eif4a1	protein_coding	eukaryotic translation initiation factor 4A1 Gene [Source:MGI (curated);Acc:MGI:95303]	FALSE	2536.67	3766.48	4233.48	5345	4829.32	0.65685	-0.146341	TRUE	FALSE	1079.54	12.9137	13.1023	12.9355	13.1148	12.9854	13.1517	12.8837	12.9188	12.8973	13.1539	12.95	12.9355	13.0548	12.9646	13.348	13.0632	13.1252	13.0136	13.0144	13.1522	12.9169	0	0.10013	-0.0838598	0.0292847	0.138668	0.0835114	0.0440271	0.89686	0.920683	0.967224	0.513542	0.861422
15390	ENSMUSG00000021546	ILMN_2708776 / ILMN_2784821 / ILMN_1245987	Hnrnpk	protein_coding	heterogeneous nuclear ribonucleoprotein K Gene [Source:MGI Symbol;Acc:MGI:99894]	TRUE	7955.56	10258.4	10067.1	3058.73	3150.14	0.353212	0.0424702	FALSE	FALSE	1079.98	9.28752	9.39598	9.36405	9.31495	9.32243	9.84831	9.52605	9.61888	9.41205	9.47882	9.40279	9.76721	9.6056	9.32243	8.75579	9.51751	9.74727	9.49524	9.65225	9.57292	9.74005	0	0.14605	0.169812	0.200424	-0.12124	0.237492	0.305892	0.93171	0.917769	0.819963	0.819835	0.753819
17676	ENSMUSG00000024247	ILMN_3030824 / ILMN_1233376 / ILMN_3104118	Pkdcc	protein_coding	protein kinase domain containing, cytoplasmic Gene [Source:MGI Symbol;Acc:MGI:2147077]	FALSE	30.6	30.6	22.214	23.5457	330.359	-0.20538	3.75485	FALSE	TRUE	1101.93	6.92352	6.79727	6.78652	6.80742	6.80826	6.76348	6.76617	6.85469	6.75293	6.7834	6.80026	6.78273	6.73941	6.75545	6.96855	6.7027	6.71958	6.79417	6.82527	6.81238	6.69951	0	-0.0427171	-0.0445055	-0.0469723	-0.0146334	-0.0969496	-0.056717	0.942339	0.9369	0.886162	0.946189	0.651655
20203	ENSMUSG00000032244	ILMN_1230162	Fem1b	protein_coding	feminization 1 homolog b (C. elegans) Gene [Source:MGI Symbol;Acc:MGI:1335087]	FALSE	940.873	1430.09	1439.6	920.803	1179.76	0.608294	0.357185	TRUE	FALSE	1102.01	9.87475	9.75281	9.81512	9.86773	9.83772	9.82296	9.73663	9.87356	9.72874	9.79314	9.78414	9.86544	9.82734	9.87447	9.69498	9.86773	9.94429	10.0276	9.88071	9.78101	9.89317	0	0.0285767	-0.0345856	1.42844e-05	-0.0152948	0.132314	0.0374058	0.959043	0.95731	0.999983	0.941893	0.423259
32838	ENSMUSG00000046470	ILMN_2645321	Sox18	protein_coding	SRY-box containing gene 18 Gene [Source:MGI (curated);Acc:MGI:103559]	FALSE	0	14.8194	23.4118	0	27.6074	4.33024	4.83831	TRUE	TRUE	1106.91	6.67409	6.73261	6.66564	6.77646	6.81036	6.7428	6.63362	6.70127	6.7042	6.70488	6.78882	6.7167	6.7767	6.70863	6.80481	6.7236	6.64611	6.65275	6.83087	6.73241	6.83331	0	0.0857596	-0.0110871	0.04602	0.0725997	-0.0166269	0.108078	0.788306	0.984587	0.814987	0.41144	0.9508
18740	ENSMUSG00000030879	ILMN_2639373	Mrpl17	protein_coding	mitochondrial ribosomal protein L17 Gene [Source:MGI (curated);Acc:MGI:1351608]	FALSE	646.4	1219.61	1169.29	1398.6	1481.21	0.884823	0.0827333	TRUE	FALSE	1107.5	11.1676	11.4243	11.3085	11.4613	11.293	11.366	11.2393	11.3657	11.3782	11.4729	11.3181	11.1818	11.4847	11.3239	11.8121	11.369	11.402	11.1376	11.4472	11.5149	11.4578	0	0.0732775	0.0275585	0.0241386	0.240078	0.00269793	0.173156	0.945903	0.986264	0.977351	0.305391	0.997888
7836	ENSMUSG00000059658	ILMN_1244853	AC136743.1	protein_coding	predicted gene 16379 (Gm16379), mRNA [Source:RefSeq DNA;Acc:NM_001111330]	FALSE	2651.81	2515.91	3366.86	3108.46	4233.48	0.149466	0.445517	FALSE	FALSE	1124.07	11.7982	11.54	11.7689	11.8163	11.543	11.3984	11.6075	11.6145	11.5949	11.416	11.5456	11.5545	11.3187	11.564	11.2707	11.4102	11.3416	11.2259	11.2941	11.5123	11.8477	0	-0.116442	-0.0967578	-0.19701	-0.3179	-0.37645	-0.151008	0.916653	0.937887	0.727184	0.229857	0.236996
28049	ENSMUSG00000029802	ILMN_2728879	Abcg2	protein_coding	ATP-binding cassette, sub-family G (WHITE), member 2 Gene [Source:MGI (curated);Acc:MGI:1347061]	FALSE	361.111	465	384.2	200.415	558.811	0.233065	1.47477	FALSE	TRUE	1148.91	6.502	6.53013	6.60372	6.51986	6.57523	6.56198	6.59741	6.50477	6.52282	6.43422	6.51377	6.49867	6.51993	6.5162	6.51196	6.49123	6.40018	6.47371	6.53468	6.55906	6.42649	0	0.00707056	-0.00361756	-0.0630647	-0.0292544	-0.0902463	-0.0385422	0.992095	0.995296	0.730886	0.812048	0.481856
743	ENSMUSG00000024661	ILMN_2876071 / ILMN_2876066	Fth1	protein_coding	ferritin heavy chain 1 Gene [Source:MGI Symbol;Acc:MGI:95588]	FALSE	4028.73	4587.76	5390.29	1442.33	1739.24	0.308363	0.269888	FALSE	FALSE	1149.47	12.9127	13.1946	13.2512	13.201	13.1666	13.1519	13.0519	13.0853	13.1519	13.2637	13.1666	13.0346	13.2252	13.128	13.4344	13.1353	13.0769	13.0054	13.1776	13.1496	12.9381	0	0.0536869	-0.023147	0.0354877	0.143034	-0.0469305	-0.0310172	0.953231	0.986264	0.958005	0.508227	0.936855
29263	ENSMUSG00000048373	ILMN_2759371	Fgfbp1	protein_coding	fibroblast growth factor binding protein 1 Gene [Source:MGI Symbol;Acc:MGI:1096350]	FALSE	12.9254	56.3411	129.995	45.6	111.493	2.75751	1.27144	TRUE	TRUE	1156.9	7.55525	7.68837	7.60393	7.58402	7.50526	7.47444	7.56307	7.38791	7.49976	7.5135	7.46223	7.45984	7.37443	7.32717	7.39841	7.25759	7.39601	7.47023	7.34405	7.42497	7.28531	0	-0.0946095	-0.132268	-0.137323	-0.249178	-0.241236	-0.264403	0.839597	0.658438	0.479002	0.029831	0.0479275
24322	ENSMUSG00000055762	ILMN_2624018 / ILMN_3061673 / ILMN_2423292 / ILMN_3139168 / ILMN_2657546	Eef1d	protein_coding	eukaryotic translation elongation factor 1 delta (guanine nucleotide exchange protein) Gene [Source:MGI (curated);Acc:MGI:1913906]	FALSE	872.011	1318.98	1519.41	2366.19	2584.73	0.702016	0.127395	TRUE	FALSE	1191.66	10.9026	11.1981	11.093	11.1226	11.0257	11.2578	11.1412	11.0402	11.0662	11.1074	11.2422	11.1342	11.1391	10.9148	11.2252	11.1904	11.2146	10.8939	11.0555	11.0233	10.9887	0	0.0707873	0.0179329	0.0966956	0.0284648	0.0350335	-0.0420741	0.942719	0.99023	0.84653	0.935889	0.956464
21988	ENSMUSG00000057841	ILMN_1232890	Rpl32	protein_coding	ribosomal protein L32 Gene [Source:MGI (curated);Acc:MGI:98038]	FALSE	11567.6	15019.9	12756.6	11198.2	11567.6	0.263751	0.0468187	FALSE	FALSE	1198.14	13.1041	13.1729	13.1781	13.2215	13.3049	13.1725	13.1996	13.1729	13.1725	13.1725	13.2214	13.1515	13.0206	13.1804	13.1515	13.2586	12.9848	13.1372	13.1725	13.112	13.1861	0	0.0812774	0.0299693	0.0300896	-0.0342086	-0.0248254	0.00516299	0.863591	0.967752	0.937842	0.853219	0.950163
6932	ENSMUSG00000025351	ILMN_3128907 / ILMN_2653617 / ILMN_3052430	Cd63	protein_coding	CD63 antigen Gene [Source:MGI Symbol;Acc:MGI:99529]	FALSE	979.741	1133.22	1774.93	641.47	900.757	0.569151	0.489109	FALSE	FALSE	1216.25	9.86549	9.61777	9.76038	9.57808	9.76441	9.6221	9.60112	9.54035	9.68577	9.55802	9.32452	9.10395	9.5116	9.73751	9.83241	9.49411	9.48003	9.51865	9.54934	9.69317	9.6345	0	-0.0930145	-0.138797	-0.419049	-0.054039	-0.250282	-0.122208	0.916517	0.864654	0.0758055	0.869145	0.387797
8369	ENSMUSG00000021477	ILMN_2904703	Ctsl	protein_coding	cathepsin L Gene [Source:MGI Symbol;Acc:MGI:88564]	FALSE	2682.72	2388.2	3136.93	1055.71	1718.75	0.0422978	0.702616	FALSE	TRUE	1218.81	7.00773	6.98361	6.91821	6.96484	7.04456	7.08327	7.0204	6.93554	7.03036	6.9947	6.93632	6.99642	6.93106	7.07645	6.87901	6.90325	7.00181	6.96348	7.11207	6.95576	7.06331	0	0.0610371	0.0255824	0.00595706	-0.0076786	-0.0136764	0.0738613	0.894626	0.970609	0.987179	0.972642	0.970889
25134	ENSMUSG00000050812	ILMN_1249363 / ILMN_1259711 / ILMN_1244117	AI314180	protein_coding	Proteasome-associated protein ECM29 homolog (Ecm29) [Source:UniProtKB/Swiss-Prot;Acc:Q6PDI5]	FALSE	121.204	254.135	218.832	89.1772	267.79	0.958534	1.57564	TRUE	TRUE	1221.65	7.19581	7.19793	7.24936	7.26597	7.42213	7.13902	7.22758	7.31275	7.21156	7.28366	7.21818	7.24458	7.35515	7.15273	7.50373	7.22814	7.17683	7.28052	7.14829	7.22404	7.07582	0	0.0613394	0.0362602	0.0344381	0.122831	0.0141265	-0.0649848	0.93612	0.971119	0.949704	0.49095	0.979729
22463	ENSMUSG00000020719	ILMN_2747168 / ILMN_1215167	Ddx5	protein_coding	DEAD (Asp-Glu-Ala-Asp) box polypeptide 5 Gene [Source:MGI (curated);Acc:MGI:105037]	TRUE	13366.1	15164.8	13683.2	4978.06	5837.48	0.109884	0.229719	FALSE	FALSE	1223.19	8.27725	8.13796	7.99937	8.01891	8.2669	8.6174	8.0901	8.3508	8.07425	8.1446	8.14689	8.42947	8.32444	7.87666	7.69138	8.24164	8.35341	8.1475	8.29564	8.25995	8.4332	0	0.162876	0.033524	0.102126	-0.174035	0.109321	0.191403	0.903844	0.987251	0.9173	0.674903	0.906447
14920	ENSMUSG00000006412	ILMN_1219667	Pfdn2	protein_coding	prefoldin 2 Gene [Source:MGI (curated);Acc:MGI:1276111]	FALSE	436.598	796.907	1004.6	958.073	1067.9	1.04312	0.156414	TRUE	FALSE	1227.1	11.396	11.5197	11.4947	11.6004	11.4758	11.512	11.5246	11.3889	11.6966	11.339	11.3648	11.4747	11.5464	11.6157	10.981	11.4564	11.3648	11.5633	11.577	11.7104	11.7176	0	0.0592303	0.0665653	-0.0773297	-0.0891299	-0.00865166	0.198213	0.962466	0.964955	0.920516	0.809383	0.99207
20900	ENSMUSG00000052684	ILMN_2646625	Jun	protein_coding	Jun oncogene Gene [Source:MGI (curated);Acc:MGI:96646]	TRUE	35.9515	79.55	233.059	37.2	104.841	2.08986	1.47026	TRUE	TRUE	1243.62	6.76284	6.76893	6.76244	6.68842	6.6139	6.72456	6.7438	6.75354	6.72403	6.69674	6.6607	6.67918	6.72688	6.67968	6.68553	6.63522	6.71779	6.68615	6.75876	6.81811	6.75076	0	-0.0891063	-0.0242778	-0.0858615	-0.0673742	-0.0850155	0.0111425	0.700118	0.939681	0.393554	0.333102	0.33368
24662	ENSMUSG00000001507	ILMN_2616164	Itga3	protein_coding	integrin alpha 3 Gene [Source:MGI (curated);Acc:MGI:96602]	FALSE	77.1116	144.2	234.799	64	202.781	1.28618	1.64851	TRUE	TRUE	1245.16	7.39125	7.3774	7.25038	7.25742	7.39914	7.26244	7.24859	7.31979	7.13878	7.34745	7.25611	7.05657	7.24419	7.2689	7.5542	7.19173	7.21077	7.36297	7.26066	7.10917	7.31595	0	-0.0333442	-0.103956	-0.119636	0.0160838	-0.084521	-0.111083	0.973573	0.889162	0.785001	0.965933	0.860883
23756	ENSMUSG00000047139	ILMN_1237868	Cd24a	protein_coding	CD24a antigen Gene [Source:MGI Symbol;Acc:MGI:88323]	FALSE	344.49	352.358	538.508	192.117	515.88	0.369797	1.42036	FALSE	TRUE	1245.56	6.63684	6.61961	6.60476	6.53197	6.5466	6.54954	6.55549	6.56648	6.60273	6.62792	6.54626	6.50585	6.54449	6.54675	6.54903	6.54643	6.65736	6.59335	6.56713	6.52721	6.60501	0	-0.0777015	-0.0455049	-0.0603983	-0.0736516	-0.0213595	-0.0539551	0.778382	0.866413	0.676862	0.322398	0.918191
22088	ENSMUSG00000011752	ILMN_2856157 / ILMN_1232278	Pgam1	protein_coding	phosphoglycerate mutase 1 Gene [Source:MGI Symbol;Acc:MGI:97552]	FALSE	3150.14	4304.58	3896.82	2795.41	3254.42	0.380347	0.219271	FALSE	FALSE	1251.3	7.80054	7.60245	7.54658	7.60734	7.54224	7.43218	7.52258	7.37333	7.76886	7.3974	7.60192	7.39577	7.3714	7.58049	7.48613	7.5424	7.58274	7.67456	7.39149	7.34998	7.32908	0	-0.122604	-0.0949353	-0.184828	-0.17052	-0.0499628	-0.29301	0.874038	0.908789	0.596271	0.412124	0.931906
20962	ENSMUSG00000023039	ILMN_2961152	Krt7	protein_coding	keratin 7 Gene [Source:MGI (curated);Acc:MGI:96704]	FALSE	0	22.2329	78.1647	11.3779	25.2	5.67804	1.0818	TRUE	TRUE	1251.83	6.91392	6.95369	6.82942	6.85159	6.89408	6.85025	6.91223	6.82352	6.80526	6.85202	6.89702	6.81218	6.83893	6.77887	6.90486	6.76447	6.78545	6.82468	6.80192	6.80245	6.90843	0	-0.0337031	-0.0520067	-0.0452722	-0.0581268	-0.107476	-0.061413	0.942071	0.880298	0.843439	0.597211	0.405325
21173	ENSMUSG00000039197	ILMN_2702471 / ILMN_2455920 / ILMN_2986899	Adk	protein_coding	adenosine kinase Gene [Source:MGI Symbol;Acc:MGI:87930]	FALSE	172.2	396.17	370.787	395.406	618.407	1.15046	0.643909	TRUE	TRUE	1257.63	9.4113	9.41722	9.53247	9.43314	9.3922	9.4403	9.45998	9.51238	9.42731	9.5289	9.39003	9.7079	9.588	9.43469	9.28456	9.59354	9.66997	9.56913	9.4822	9.68055	9.53538	0	-0.0317819	0.0128974	0.0886145	-0.0179108	0.157222	0.112382	0.97102	0.991381	0.824451	0.954329	0.561672
25669	ENSMUSG00000026701	ILMN_2623947 / ILMN_2623951	Prdx6	protein_coding	peroxiredoxin 6 Gene [Source:MGI (curated);Acc:MGI:894320]	FALSE	1513.68	1665.99	2435.06	1497.93	1969.29	0.437685	0.394477	FALSE	FALSE	1257.84	0	0	0	0	0	0	0	0	0	0	0	0	0	0	0	0	0	0	0	0	0	0	0	0	0	0	0	0	0	0	0	0	0
28714	ENSMUSG00000050966	ILMN_2992814 / ILMN_1220027 / ILMN_2525870	Lin28	protein_coding	lin-28 homolog (C. elegans) Gene [Source:MGI (curated);Acc:MGI:1890546]	TRUE	841.72	1016.07	927.165	570.005	1130.25	0.206822	0.986339	FALSE	TRUE	1277.06	8.3875	8.15078	8.50022	8.19734	8.3759	8.58032	8.31223	8.41326	8.44103	8.57402	8.32057	8.47702	8.34206	8.38919	7.68017	8.47379	8.57225	8.45849	8.32702	8.39202	8.47671	0	0.0383534	0.042673	0.111034	-0.209026	0.155343	0.0524182	0.983905	0.983396	0.901061	0.565088	0.83246
22866	ENSMUSG00000061887	ILMN_2634283 / ILMN_2666108 / ILMN_1219475	Ssbp3	protein_coding	single-stranded DNA binding protein 3 Gene [Source:MGI (curated);Acc:MGI:1919725]	TRUE	352.4	373.115	347.01	442.197	1254.61	0.0309466	1.50236	FALSE	TRUE	1302.16	9.13836	8.6951	8.73694	8.63786	8.69943	8.5982	8.40884	8.62092	8.62596	8.58829	8.5176	8.54366	8.44371	8.57135	8.13961	8.27702	8.41519	8.65339	8.2997	8.27419	8.49602	0	-0.211639	-0.304892	-0.306952	-0.471909	-0.408267	-0.500163	0.831713	0.61478	0.461734	0.0656714	0.17662
13419	ENSMUSG00000037601	ILMN_3071907 / ILMN_1221067	Nme1	protein_coding	non-metastatic cells 1, protein (NM23A) expressed in Gene [Source:MGI (curated);Acc:MGI:97355]	FALSE	299.88	774.679	745.685	1365.94	1251.7	1.33906	-0.125913	TRUE	FALSE	1306.26	12.6956	12.7789	12.8473	12.7781	12.732	12.7426	12.6318	12.7532	12.8356	12.9764	12.8008	12.7666	12.9323	12.788	13.0767	12.7721	12.7677	12.5318	12.757	12.9224	12.7426	0	-0.023032	-0.0337573	0.073991	0.158393	-0.0834048	0.0333934	0.982635	0.974919	0.875524	0.40065	0.847142
27750	ENSMUSG00000057278	ILMN_2975640 / ILMN_2742647	Snrpg	protein_coding	small nuclear ribonucleoprotein polypeptide G Gene [Source:MGI Symbol;Acc:MGI:1915261]	FALSE	1703.74	2779.45	2474.17	6046.48	5909.82	0.62431	-0.0329761	TRUE	FALSE	1322.73	11.6358	11.5872	11.6626	11.4523	11.5497	11.631	11.4469	11.5116	11.5113	11.6148	11.4468	11.6164	11.5609	11.6997	11.2665	11.6117	11.4942	11.5619	11.6148	11.648	11.6875	0	-0.0842366	-0.138623	-0.069221	-0.119498	-0.0726104	0.0215618	0.904584	0.812206	0.883314	0.542446	0.869539
28933	ENSMUSG00000021268	ILMN_2523012 / ILMN_2487260 / ILMN_2601176 / ILMN_1237982 / ILMN_1227149	Meg3	protein_coding	maternally expressed 3 Gene [Source:MGI (curated);Acc:MGI:1202886]	FALSE	1906.8	1906.8	1242.74	1439.6	3108.46	-0.275853	1.10999	FALSE	TRUE	1336.53	8.28032	8.93589	8.99722	8.83742	9.05436	9.05404	9.14199	9.15514	8.94488	9.24838	8.89965	9.03098	9.14096	8.91757	9.24485	9.10171	9.04978	8.87963	9.32057	9.05897	8.91975	0	0.244125	0.342858	0.321855	0.363315	0.272562	0.361952	0.853049	0.709118	0.596271	0.293225	0.660381
13854	ENSMUSG00000029761	ILMN_1232081 / ILMN_2804261 / ILMN_2483771 / ILMN_1254073 / ILMN_2508679	Cald1	protein_coding	caldesmon 1 Gene [Source:MGI (curated);Acc:MGI:88250]	FALSE	148.795	181.666	382.392	106.615	312.968	0.917962	1.54474	TRUE	TRUE	1373.62	6.83087	6.84239	6.76038	6.78129	6.74878	6.86584	6.73017	6.70679	6.73151	6.70862	6.65351	6.70653	6.76975	6.7518	6.68181	6.68946	6.75806	6.76011	6.6756	6.72443	6.67958	0	-0.0125719	-0.0883882	-0.121656	-0.0767585	-0.0753359	-0.118011	0.974974	0.615557	0.226205	0.338578	0.542313
31749	ENSMUSG00000024608	ILMN_2712642	Rps14	protein_coding	ribosomal protein S14 Gene [Source:MGI (curated);Acc:MGI:98107]	FALSE	4554.28	4451.74	5728.06	5867.71	7403.96	0.160382	0.335447	FALSE	FALSE	1377.02	13.3879	13.412	13.5149	13.5287	13.5852	13.531	13.6204	13.575	13.3985	13.5161	13.3533	13.4638	13.4233	13.4215	13.5543	13.3879	13.5514	13.3045	13.4862	13.4522	13.5833	0	0.110027	0.0930515	0.00612051	0.0281062	-0.0236482	0.0689658	0.847869	0.866413	0.988405	0.907871	0.959922
13091	ENSMUSG00000015869	ILMN_2620166	Prpsap1	protein_coding	phosphoribosyl pyrophosphate synthetase-associated protein 1 Gene [Source:MGI (curated);Acc:MGI:1915013]	FALSE	320.637	1079.9	860.4	238.6	242.986	1.59426	0.0261684	TRUE	FALSE	1440.26	8.30856	8.46098	8.34808	8.29013	8.25456	8.44589	8.31475	8.39881	8.46153	8.50979	8.2576	8.43456	8.34723	8.19987	7.74564	8.20948	8.29131	8.29796	8.28773	8.40455	8.53401	0	-0.0423434	0.0191575	0.0281122	-0.274956	-0.106288	0.0362258	0.973736	0.991381	0.976294	0.264939	0.864628
7366	ENSMUSG00000081999	ILMN_1235819 / ILMN_2529654	AL845293.1	pseudogene		FALSE	720.243	1290.7	1120.84	2986.54	3286.5	0.742594	0.138033	TRUE	FALSE	1458.7	13.1146	13.0097	12.8863	13.1313	13.2015	13.1508	13.0994	13.0097	12.9569	13.0906	13.0686	13.1718	13.0228	12.987	13.2022	13.0293	13.1645	13.0075	12.9626	13.0097	13.0751	0	0.157631	0.0184598	0.106754	0.0670976	0.0635638	0.0122503	0.752819	0.984778	0.70803	0.710262	0.853138
28072	ENSMUSG00000002307	ILMN_2626939	Daxx	protein_coding	Fas death domain-associated protein Gene [Source:MGI Symbol;Acc:MGI:1197015]	TRUE	1312.94	3636.84	2244.78	959.721	805.224	1.1628	-0.252936	TRUE	FALSE	1483.43	9.24391	9.01481	8.96329	9.10389	9.11032	8.98403	8.87685	8.65908	8.87891	8.83286	9.05522	8.91551	8.68576	8.99451	8.7934	8.76993	8.65584	8.88435	8.86288	8.88631	8.9566	0	-0.00792089	-0.269055	-0.13947	-0.249446	-0.303963	-0.172076	0.9956	0.47522	0.741704	0.197194	0.171947
24400	ENSMUSG00000030744	ILMN_2594103 / ILMN_2637639	Rps3	protein_coding	ribosomal protein S3 Gene [Source:MGI (curated);Acc:MGI:1350917]	FALSE	15019.9	16886.8	19103.9	8301.28	8714.6	0.260731	0.0700923	FALSE	FALSE	1489.02	13.5978	13.0067	13.2783	12.9753	13.1889	13.2394	13.1201	13.0555	13.2394	13.0269	13.1746	13.1706	13.1663	13.4104	12.7934	13.2216	13.1355	13.3219	13.1663	13.3027	13.2314	0	-0.159722	-0.155903	-0.170193	-0.170882	-0.0679054	-0.0607663	0.895699	0.89546	0.811	0.638352	0.941395
25681	ENSMUSG00000083649	ILMN_1229223	Rasl2-9	protein_coding	RAS-like, family 2, locus 9 Gene [Source:MGI (curated);Acc:MGI:104605]	FALSE	669.522	1202.3	1076.29	2851.88	3157.66	0.76605	0.146891	TRUE	FALSE	1493.17	6.64139	6.61329	6.55993	6.65348	6.65135	6.72528	6.60022	6.66588	6.50314	6.69811	6.66126	6.77729	6.6155	6.49217	6.68086	6.59476	6.68406	6.59395	6.66882	6.70428	6.63182	0	0.0718318	-0.0151214	0.107348	-0.00869263	0.0193863	0.0634362	0.865751	0.98281	0.571666	0.967871	0.95635
17229	ENSMUSG00000061848	ILMN_1244899	AC102103.1	protein_coding		FALSE	4021.65	4233.48	5065.4	5728.06	7178.99	0.209222	0.325683	FALSE	FALSE	1500.86	0	0	0	0	0	0	0	0	0	0	0	0	0	0	0	0	0	0	0	0	0	0	0	0	0	0	0	0	0	0	0	0	0
32101	ENSMUSG00000031353	ILMN_2896823 / ILMN_2691192 / ILMN_2691187 / ILMN_1219275	Rbbp7	protein_coding	retinoblastoma binding protein 7 Gene [Source:MGI (curated);Acc:MGI:1194910]	TRUE	1433.75	1810.02	1900.45	1854.54	2642.68	0.371584	0.510704	FALSE	FALSE	1501.04	10.3707	10.0329	10.137	10.2079	10.2356	10.6466	10.3584	10.564	10.3615	10.1495	10.3055	10.624	10.4286	10.1263	9.48896	10.32	10.5668	10.365	10.3724	10.3764	10.5845	0	0.18317	0.247803	0.179468	-0.165538	0.237053	0.264245	0.913557	0.866413	0.865304	0.761366	0.785186
17030	ENSMUSG00000062184	ILMN_1244144 / ILMN_2507473 / ILMN_2488062 / ILMN_2720389 / ILMN_1227701	Hs6st2	protein_coding	heparan sulfate 6-O-sulfotransferase 2 Gene [Source:MGI (curated);Acc:MGI:1354959]	FALSE	15.9382	96.1702	70.8	27.7427	141	2.31842	2.30463	TRUE	TRUE	1503.14	6.66472	6.65607	6.69996	6.59692	6.65794	6.72422	6.5681	6.60824	6.5528	6.62094	6.62351	6.58848	6.64662	6.64754	6.64705	6.70549	6.62983	6.63659	6.68985	6.66952	6.64354	0	-0.0138932	-0.0972078	-0.0626103	-0.0265137	-0.0162788	-0.00595001	0.968748	0.461037	0.618048	0.778932	0.938146
28316	ENSMUSG00000040681	ILMN_2741132 / ILMN_2496559	Hmgn1	protein_coding	high mobility group nucleosomal binding domain 1 Gene [Source:MGI (curated);Acc:MGI:96120]	FALSE	734.908	1215.34	909.592	4154.97	4978.06	0.53118	0.260688	FALSE	FALSE	1504.04	6.61044	6.636	6.65206	6.67637	6.60119	6.60667	6.54379	6.71197	6.61944	6.57247	6.6248	6.53598	6.68306	6.68768	6.63655	6.6502	6.5636	6.60449	6.72057	6.63165	6.80171	0	-0.00475885	-0.00776908	-0.055084	0.0362607	-0.0267409	0.0851441	0.995049	0.991381	0.814294	0.790852	0.927209
6615	ENSMUSG00000046711	ILMN_3105657 / ILMN_2715802 / ILMN_3032191	Hmga1	protein_coding	high mobility group AT-hook 1 Gene [Source:MGI (curated);Acc:MGI:96160]	TRUE	803.589	1183.44	1182.52	2248.34	2950.88	0.557325	0.392137	FALSE	FALSE	1508.85	12.2679	11.6507	11.8673	11.4693	11.6607	11.6737	11.4912	11.5661	11.7822	11.7678	11.6949	11.6187	11.638	11.583	10.9953	11.3752	11.5567	11.8359	11.4094	11.7066	11.6457	0	-0.327418	-0.315451	-0.234839	-0.523208	-0.339406	-0.341413	0.814951	0.786742	0.772079	0.143882	0.568783
16861	ENSMUSG00000033446	ILMN_2792601	Lpar6	protein_coding	lysophosphatidic acid receptor 6 Gene [Source:MGI Symbol;Acc:MGI:1914418]	FALSE	73.295	126	239.526	42.5652	181.74	1.30651	2.06855	TRUE	TRUE	1510.74	8.22314	8.16876	8.33177	8.05775	8.01303	7.70904	7.92049	7.85635	7.85175	7.75816	7.8271	7.84244	7.68123	7.81219	8.04123	7.75045	7.60733	7.66196	7.59844	7.70489	7.55147	0	-0.314614	-0.365026	-0.431988	-0.396342	-0.567977	-0.622954	0.570508	0.170133	0.029152	0.0277765	0.00154989
21044	ENSMUSG00000021838	ILMN_2735995 / ILMN_3128535 / ILMN_3052081	Samd4	protein_coding	sterile alpha motif domain containing 4 Gene [Source:MGI (curated);Acc:MGI:1921730]	FALSE	0	11.8864	25.2365	0.831494	52.6	4.28994	4.87114	TRUE	TRUE	1519.96	6.5678	6.65618	6.53021	6.60079	6.58959	6.59234	6.60598	6.59528	6.6967	6.6588	6.67382	6.67099	6.61208	6.56801	6.76555	6.66541	6.60927	6.56675	6.62959	6.64829	6.51793	0	0.00950897	0.0479242	0.083141	0.0638155	0.0290788	0.0138741	0.990687	0.919926	0.701819	0.6153	0.926878
31956	ENSMUSG00000078249	ILMN_3105657 / ILMN_2715802	Hmga1-rs1	protein_coding	high mobility group AT-hook I, related sequence 1 Pseudogene [Source:MGI (curated);Acc:MGI:96161]	TRUE	803.589	1183.44	1179.15	2248.34	2963.21	0.555267	0.398148	FALSE	FALSE	1523.07	12.2679	11.6507	11.8673	11.4693	11.6607	11.6737	11.4912	11.5661	11.7822	11.7678	11.6949	11.6187	11.638	11.583	10.9953	11.3752	11.5567	11.8359	11.4094	11.7066	11.6457	0	-0.327418	-0.315451	-0.234839	-0.523208	-0.339406	-0.341413	0.814951	0.786742	0.772079	0.143882	0.568783
22495	ENSMUSG00000047281	ILMN_2648169	Sfn	protein_coding	stratifin Gene [Source:MGI (curated);Acc:MGI:1891831]	FALSE	24.0573	93.9098	164.936	98.9905	224.624	2.37989	1.17406	TRUE	TRUE	1532.13	7.10924	7.04162	6.90375	6.81294	6.95531	6.98411	6.82376	6.84336	6.7587	6.82339	6.86633	6.82642	6.8702	6.80625	6.79585	6.79165	6.84973	6.82835	6.9135	6.78209	7.04752	0	-0.100749	-0.209599	-0.179492	-0.194104	-0.194962	-0.103836	0.84381	0.350908	0.343293	0.137723	0.211086
22059	ENSMUSG00000009630	ILMN_2678773	Ppp2cb	protein_coding	protein phosphatase 2 (formerly 2A), catalytic subunit, beta isoform Gene [Source:MGI Symbol;Acc:MGI:1321161]	FALSE	1378.78	1731.48	1570.6	391.096	728.991	0.259807	0.89667	FALSE	TRUE	1551.68	10.5333	10.3422	10.4078	10.3324	10.4237	10.4273	10.3441	10.4924	10.4531	10.5815	10.3004	10.5777	10.3218	10.4237	9.96679	10.3729	10.4004	10.4451	10.2851	10.3883	10.4933	0	-0.0332727	0.0021056	0.0587589	-0.190298	-0.0215986	-0.0388046	0.976937	0.99949	0.927715	0.395071	0.97569
18389	ENSMUSG00000019139	ILMN_1228752	Isyna1	protein_coding	myo-inositol 1-phosphate synthase A1 Gene [Source:MGI Symbol;Acc:MGI:1919030]	FALSE	893.121	1462.18	1365.94	3670.95	4109.2	0.662325	0.162661	TRUE	FALSE	1565.58	8.11464	8.17576	8.1396	8.10201	8.34931	8.22525	8.21112	8.22957	8.39333	8.55151	8.32645	8.27974	8.18907	8.33069	7.92273	8.38164	8.13021	8.26966	8.27771	8.28571	8.5974	0	0.0821888	0.134675	0.242566	0.00416134	0.117171	0.243605	0.942428	0.876536	0.543236	0.995031	0.829033
21018	ENSMUSG00000038612	ILMN_1216732	Mcl1	protein_coding	myeloid cell leukemia sequence 1 Gene [Source:MGI Symbol;Acc:MGI:101769]	FALSE	2427.95	3396.71	3675.18	2004.81	2326.97	0.542171	0.214889	FALSE	FALSE	1585.49	10.2515	10.5218	10.426	10.1604	10.2365	10.2451	10.1581	10.0972	10.2205	10.1807	10.211	10.0649	10.2965	10.1523	10.4547	10.2476	10.2402	10.2403	10.3597	10.1954	10.003	0	-0.185766	-0.241195	-0.247593	-0.0986025	-0.157108	-0.213763	0.791289	0.522969	0.348191	0.668264	0.622758
23920	ENSMUSG00000079478	ILMN_2691492 / ILMN_2691493	Sssca1	protein_coding	Sjogren's syndrome/scleroderma autoantigen 1 homolog (human) Gene [Source:MGI Symbol;Acc:MGI:1913482]	FALSE	138.998	515.199	521.2	448.761	472.886	1.89088	0.0753807	TRUE	FALSE	1621.51	10.2538	10.5134	10.4397	10.4782	10.5067	10.3396	10.5295	10.384	10.35	10.5716	10.5326	10.4729	10.5455	10.5729	10.9887	10.5258	10.3464	10.2512	10.4631	10.5115	10.5255	0	0.0391932	0.0188614	0.123382	0.300053	-0.0278273	0.0977348	0.971691	0.990418	0.810836	0.159772	0.969206
27328	ENSMUSG00000028645	ILMN_1258159	Slc2a1	protein_coding	solute carrier family 2 (facilitated glucose transporter), member 1 Gene [Source:MGI (curated);Acc:MGI:95755]	FALSE	7403.96	5951.11	5259.11	2221.78	4353.3	-0.401491	0.970076	FALSE	TRUE	1628.68	11.6058	11.4723	11.3796	11.5259	11.4882	11.4664	11.4416	11.4672	11.412	11.4794	11.4294	11.222	11.291	11.4153	11.882	11.4914	11.6201	11.6027	11.5901	11.5326	11.4605	0	0.00759012	-0.0455875	-0.108962	0.0435437	0.0855284	0.0418543	0.996317	0.974359	0.854251	0.911141	0.891593
18398	ENSMUSG00000027239	ILMN_1254450 / ILMN_3158499 / ILMN_3079236 / ILMN_3080012	Mdk	protein_coding	midkine Gene [Source:MGI (curated);Acc:MGI:96949]	FALSE	1094.32	973.831	1414.96	1827.79	3299.01	0.126142	0.851579	FALSE	TRUE	1646.11	11.1384	11.0255	11.2056	11.1864	11.0279	11.0106	10.9768	10.9625	11.0194	11.0818	11.0427	11.0087	11.0023	11.2286	10.8868	11.0109	10.9241	10.9954	10.9113	11.0966	11.1811	0	-0.0481962	-0.136946	-0.0787552	-0.0839536	-0.146374	-0.0601778	0.95065	0.811155	0.854532	0.700094	0.612544
441	ENSMUSG00000082209	ILMN_2959480 / ILMN_2618481	AL646054.2	pseudogene		FALSE	2699.21	4178.54	4749.88	5259.11	4875.6	0.725658	-0.109217	TRUE	FALSE	1653.93	12.9137	13.1023	12.9355	13.1148	12.9854	13.1517	12.8837	12.9188	12.8973	13.1539	12.95	12.9355	13.0548	12.9646	13.348	13.0632	13.1252	13.0136	13.0144	13.1522	12.9169	0	0.10013	-0.0838598	0.0292847	0.138668	0.0835114	0.0440271	0.89686	0.920683	0.967224	0.513542	0.861422
29303	ENSMUSG00000056537	ILMN_2684450 / ILMN_2523777	Rlim	protein_coding	ring finger protein, LIM domain interacting Gene [Source:MGI (curated);Acc:MGI:1342291]	TRUE	577.4	1043.11	882.681	153.2	295.642	0.736809	0.943921	TRUE	TRUE	1667.81	10.835	10.9353	10.9918	10.966	10.9929	11.0792	11.0614	10.9754	11.0163	11.2097	11.0329	10.8278	10.8332	10.8693	10.9861	10.8809	10.9302	10.8462	10.68	10.7302	10.7187	0	0.092028	0.0970238	0.102738	-0.0245265	-0.0349078	-0.211078	0.880093	0.866413	0.761902	0.925883	0.940187
20650	ENSMUSG00000067071	ILMN_1214126 / ILMN_2608043 / ILMN_2791952	Hes6	protein_coding	hairy and enhancer of split 6 (Drosophila) Gene [Source:MGI (curated);Acc:MGI:1859852]	TRUE	261.256	571.767	347.01	275.832	635.095	0.811875	1.20023	TRUE	TRUE	1693.08	7.18007	7.22515	7.08532	7.02932	7.08393	7.18053	7.07875	7.01965	7.09148	7.09776	7.01611	7.10889	7.05009	7.03499	6.87606	7.06751	7.10003	7.04715	7.08392	7.10757	7.198	0	-0.0655864	-0.100222	-0.0892594	-0.176466	-0.0919485	-0.0336861	0.885033	0.770184	0.694761	0.111007	0.642871
28589	ENSMUSG00000063785	ILMN_1221442	Utp14a	protein_coding	UTP14, U3 small nucleolar ribonucleoprotein, homolog A (yeast) Gene [Source:MGI (curated);Acc:MGI:1919804]	FALSE	542.061	1179.15	1146	558.141	703.308	1.09938	0.332996	TRUE	FALSE	1694.15	7.98824	8.04348	7.98434	7.99694	7.91439	8.06663	8.0579	8.05425	8.01365	8.24696	7.99288	8.07777	7.97206	7.88406	7.6512	7.75334	7.9893	8.05148	7.74056	7.87763	7.91093	0	-0.0127013	0.0365794	0.100513	-0.169582	-0.0739817	-0.162316	0.993377	0.974359	0.816725	0.37807	0.876188
28202	ENSMUSG00000027523	ILMN_2632206 / ILMN_3075080 / ILMN_2483957 / ILMN_1223437 / ILMN_2761847 / ILMN_3056973 / ILMN_2638324	Gnas	protein_coding	GNAS (guanine nucleotide binding protein, alpha stimulating) complex locus Gene [Source:MGI (curated);Acc:MGI:95777]	FALSE	1060.08	1045.44	1362.8	531.137	1140.5	0.183645	1.10107	FALSE	TRUE	1696.68	6.56897	6.47705	6.4992	6.47252	6.5824	6.51694	6.57355	6.60342	6.57721	6.59714	6.5511	6.64451	6.60114	6.58777	6.53144	6.507	6.56739	6.51508	6.61178	6.56296	6.64772	0	0.00887853	0.0696534	0.0825089	0.0583739	0.0147493	0.0924129	0.98683	0.778459	0.542087	0.507121	0.954967
27551	ENSMUSG00000046718	ILMN_1224110	Bst2	protein_coding	bone marrow stromal cell antigen 2 Gene [Source:MGI Symbol;Acc:MGI:1916800]	FALSE	87.6597	137.361	170.6	261.558	801.263	0.805737	1.61144	TRUE	TRUE	1704.26	8.0517	8.31488	8.26207	7.97826	8.37696	7.98303	8.0975	8.0355	7.93283	8.3058	7.952	7.9163	8.39648	7.71047	8.52921	7.68642	7.82782	7.84651	7.7171	8.01562	7.7633	0	-0.0967989	-0.187604	-0.151515	0.00250687	-0.422631	-0.377541	0.956129	0.899474	0.878208	0.998845	0.405325
22137	ENSMUSG00000031633	ILMN_1225312 / ILMN_1248759	Slc25a4	protein_coding	solute carrier family 25 (mitochondrial carrier, adenine nucleotide translocator), member 4 Gene [Source:MGI (curated);Acc:MGI:1353495]	FALSE	1203.25	1737.99	2259.94	1007.37	1272.89	0.731834	0.337217	TRUE	FALSE	1710.06	6.52807	6.48069	6.53087	6.47693	6.54199	6.49478	6.52131	6.49419	6.5738	6.47595	6.44233	6.41155	6.53538	6.51475	6.51783	6.46862	6.51421	6.49346	6.5316	6.5497	6.51556	0	-0.00864358	0.016559	-0.0699344	0.00944393	-0.0211128	0.0190802	0.980675	0.96107	0.476089	0.929933	0.900056
25837	ENSMUSG00000046223	ILMN_2590884	Plaur	protein_coding	plasminogen activator, urokinase receptor Gene [Source:MGI Symbol;Acc:MGI:97612]	FALSE	56.9341	169.221	252.497	78.2	217.2	1.87062	1.46208	TRUE	TRUE	1719.46	7.28315	7.26271	7.21346	7.24272	7.04223	7.21496	6.96393	7.07506	7.03464	7.25638	7.0905	7.14774	7.07537	7.2134	7.2454	7.14474	7.08964	7.08065	7.03565	7.2284	7.06509	0	-0.0864701	-0.22856	-0.088233	-0.0750472	-0.148092	-0.14339	0.871204	0.271124	0.769906	0.648827	0.443377
18823	ENSMUSG00000025364	ILMN_1248733	Pa2g4	protein_coding	proliferation-associated 2G4 Gene [Source:MGI (curated);Acc:MGI:894684]	TRUE	3167.76	5462.01	5227.36	4509.08	4134.95	0.754458	-0.124932	TRUE	FALSE	1783.45	10.855	10.7312	10.6098	10.6735	10.6898	10.8125	10.658	10.6278	10.6564	10.6405	10.5542	10.6344	10.5225	10.6163	9.9592	10.3801	10.5501	10.9117	10.4178	10.378	10.5633	0	-0.00673657	-0.0846115	-0.122301	-0.366014	-0.118003	-0.278974	0.997489	0.959262	0.880018	0.219988	0.879944
13111	ENSMUSG00000019851	ILMN_1256476	Perp	protein_coding	PERP, TP53 apoptosis effector Gene [Source:MGI Symbol;Acc:MGI:1929938]	FALSE	30.6	87.4374	200.999	197.213	382.582	2.20023	0.952483	TRUE	TRUE	1786.8	6.51005	6.63532	6.57677	6.60569	6.53842	6.5761	6.57299	6.65305	6.55365	6.59409	6.52163	6.5789	6.5746	6.55953	6.62554	6.62418	6.57385	6.62369	6.65119	6.65098	6.59815	0	-0.000641941	0.0191828	-0.00916918	0.0125137	0.0331964	0.059394	0.99937	0.968261	0.976021	0.928022	0.871034
10828	ENSMUSG00000039376	ILMN_1214563	Synpo2l	protein_coding	synaptopodin 2-like Gene [Source:MGI (curated);Acc:MGI:1916010]	FALSE	0	26.8214	99.6216	4.89273	18.9967	6.00498	1.76276	TRUE	TRUE	1814.15	6.62754	6.56249	6.69256	6.60154	6.65671	6.63807	6.6473	6.6701	6.68725	6.64596	6.68953	6.51379	6.61247	6.59759	6.72577	6.69824	6.70254	6.607	6.68377	6.63786	6.65239	0	0.00457805	0.0406857	-0.0111052	0.0177439	0.0417255	0.0304756	0.995271	0.931303	0.976929	0.916749	0.871957
17685	ENSMUSG00000023043	ILMN_2711267	Krt18	protein_coding	keratin 18 Gene [Source:MGI Symbol;Acc:MGI:96692]	FALSE	17.4225	71.389	291.398	7.72186	22.0314	3.30751	1.4009	TRUE	TRUE	1817.7	7.81167	7.93494	7.76282	7.81197	7.79833	7.56665	7.58683	7.80565	7.8019	7.83061	7.63339	7.63024	7.52903	7.54391	7.62631	7.49611	7.57865	7.62913	7.74521	7.51657	7.7944	0	-0.110824	-0.105016	-0.138396	-0.270057	-0.268512	-0.151083	0.880093	0.879132	0.721097	0.136642	0.217645
16446	ENSMUSG00000023484	ILMN_2723622 / ILMN_2952521	Prph	protein_coding	peripherin Gene [Source:MGI Symbol;Acc:MGI:97774]	FALSE	52.2598	124.427	130.15	37.2	242.986	1.26827	2.67515	TRUE	TRUE	1825.71	6.67612	6.54246	6.6578	6.61371	6.65154	6.58217	6.59003	6.66677	6.65729	6.51579	6.60354	6.59672	6.66996	6.59686	6.56986	6.57526	6.64331	6.56864	6.6689	6.6053	6.6773	0	-0.00965154	0.0125749	-0.0534447	-0.0132303	-0.0297207	0.02504	0.987454	0.982533	0.795866	0.932676	0.904337
22240	ENSMUSG00000032085	ILMN_1243652	Tagln	protein_coding	transgelin Gene [Source:MGI Symbol;Acc:MGI:106012]	FALSE	5.2	6.49026	70.8	3.8	97.9146	2.6768	4.36508	TRUE	TRUE	1826.87	6.7227	6.61346	6.59024	6.62146	6.60813	6.61363	6.57456	6.60767	6.53428	6.58	6.6656	6.56752	6.57998	6.59539	6.70375	6.59501	6.6586	6.70518	6.67958	6.60444	6.63868	0	-0.0277242	-0.0699593	-0.0377582	-0.0157567	0.010799	-0.00123198	0.949409	0.827976	0.880608	0.920382	0.972594
32803	ENSMUSG00000029642	ILMN_2680066 / ILMN_2634720 / ILMN_1245284	Polr1d	protein_coding	polymerase (RNA) I polypeptide D Gene [Source:MGI (curated);Acc:MGI:108403]	TRUE	3236.19	5867.71	3420.99	961.082	1159.06	0.521043	0.26997	FALSE	FALSE	1832.68	9.99958	10.3108	10.3649	10.3823	10.3215	10.481	10.4305	10.4658	10.4186	10.2423	10.2445	10.5896	10.5054	10.4135	9.98497	10.5698	10.4394	10.1789	10.5802	10.5144	10.6921	0	0.169827	0.213217	0.133687	0.0761526	0.170932	0.37045	0.880808	0.831568	0.853752	0.862081	0.780697
32660	ENSMUSG00000078236	ILMN_1233172	Pou3f1	protein_coding	POU domain, class 3, transcription factor 1 Gene [Source:MGI (curated);Acc:MGI:101896]	TRUE	15.04	11.4676	18.8912	50.5486	615.231	0.0124848	3.57947	FALSE	TRUE	1835.14	7.86752	8.11091	7.63001	7.73547	7.68585	7.77085	7.6471	7.51417	7.38414	7.72027	7.52494	7.51032	7.47294	7.35656	8.00573	7.41646	7.35208	7.47995	7.33972	7.65494	7.41847	0	-0.13876	-0.354343	-0.284305	-0.257738	-0.453318	-0.398438	0.913557	0.613155	0.606084	0.429607	0.204044
15120	ENSMUSG00000032366	ILMN_3007072 / ILMN_2518346 / ILMN_1237801 / ILMN_1230443	Tpm1	protein_coding	tropomyosin 1, alpha Gene [Source:MGI (curated);Acc:MGI:98809]	FALSE	659.781	653.846	830.957	382.101	1037.3	0.16997	1.43843	FALSE	TRUE	1843.97	9.67768	9.4892	9.44595	9.248	9.33956	9.33457	9.31575	9.31198	9.56731	9.48336	9.4918	9.47514	9.32955	9.32309	9.04703	9.42571	9.40674	9.40532	9.30769	9.42536	9.51242	0	-0.230231	-0.139263	-0.054172	-0.304381	-0.125015	-0.122449	0.700118	0.813071	0.916472	0.0738797	0.714974
18192	ENSMUSG00000051950	ILMN_1252289 / ILMN_2538639	B3galtl	protein_coding	beta 1,3-galactosyltransferase-like Gene [Source:MGI Symbol;Acc:MGI:2685903]	FALSE	0	39.0719	54.5463	117.19	104.2	5.57921	-0.167974	TRUE	FALSE	1844.78	6.61353	6.6045	6.5885	6.66817	6.65038	6.67312	6.5635	6.63552	6.66226	6.69411	6.70751	6.65915	6.62955	6.5702	6.63023	6.67575	6.61155	6.64071	6.57296	6.63791	6.56359	0	0.0617087	0.0182487	0.0847457	0.00781393	0.0404912	-0.0106915	0.809204	0.960196	0.405338	0.94918	0.777715
29082	ENSMUSG00000031530	ILMN_2608995 / ILMN_2870965 / ILMN_2689731	Dusp4	protein_coding	dual specificity phosphatase 4 Gene [Source:MGI (curated);Acc:MGI:2442191]	FALSE	153.68	247	318.447	60.2222	262.991	0.875203	2.10836	TRUE	TRUE	1855.71	9.57172	9.28662	9.18459	9.13607	9.25273	9.17467	9.07385	9.21777	9.29778	9.13957	9.20026	9.20738	9.0155	9.0609	8.99894	8.94401	8.91681	9.06232	8.92203	8.86765	8.87707	0	-0.15982	-0.151177	-0.165239	-0.322531	-0.373267	-0.458727	0.796144	0.752305	0.556768	0.0382865	0.0173255
10434	ENSMUSG00000038793	ILMN_1246073	Lefty1	protein_coding	left right determination factor 1 Gene [Source:MGI (curated);Acc:MGI:107405]	FALSE	3331.27	1065.59	1045.44	370.469	2446.88	-1.65719	2.72022	TRUE	TRUE	1866.72	8.84767	8.96034	8.77013	8.64356	8.65542	8.38011	8.30522	8.30951	8.31595	8.09711	8.09196	8.18274	8.24102	8.18874	8.25868	8.1344	8.01621	8.18234	8.15462	8.20142	8.33365	0	-0.299686	-0.549158	-0.735445	-0.629899	-0.7484	-0.629483	0.283973	0.000575304	1.18831e-05	5.90904e-05	6.77705e-06
14646	ENSMUSG00000004665	ILMN_1226666 / ILMN_2596369 / ILMN_2715436	Cnn2	protein_coding	calponin 2 Gene [Source:MGI (curated);Acc:MGI:105093]	FALSE	236.8	518.66	756.558	234.14	376.709	1.42518	0.683756	TRUE	TRUE	1888.34	7.67964	7.15146	7.36727	7.23135	7.42746	7.21102	7.21099	7.26619	7.20036	7.17809	7.21076	7.36762	7.23855	7.33887	6.99729	7.09074	7.07602	7.20993	7.0863	7.24489	7.36217	0	-0.109511	-0.173607	-0.147299	-0.207884	-0.273896	-0.168336	0.91466	0.846755	0.795039	0.423423	0.42672
10598	ENSMUSG00000027478	ILMN_1252310 / ILMN_3114377	Dnmt3b	protein_coding	DNA methyltransferase 3B Gene [Source:MGI (curated);Acc:MGI:1261819]	FALSE	374.676	563.386	556.767	494.398	1113.82	0.578706	1.17015	FALSE	TRUE	1898.14	12.1991	12.2294	12.2845	12.3032	12.2676	12.2649	12.3186	12.4317	12.2924	12.4803	12.3737	12.2352	12.3468	12.2502	12.6682	12.3436	12.4792	12.3197	12.3517	12.3117	12.2784	0	0.0408602	0.109864	0.125361	0.184015	0.14313	0.0762186	0.962278	0.866413	0.745385	0.313832	0.658676
29259	ENSMUSG00000024048	ILMN_2673668 / ILMN_2682046	2900073G15Rik	protein_coding	RIKEN cDNA 2900073G15 gene Gene [Source:MGI Symbol;Acc:MGI:1914518]	FALSE	593.847	870.696	1002.73	3029.2	3887.36	0.656631	0.359749	TRUE	FALSE	1938.76	7.40745	7.54225	7.4807	7.54256	7.53089	7.49664	7.5472	7.61993	7.57415	7.57719	7.62551	7.52336	7.61535	7.46297	7.85118	7.587	7.54582	7.42948	7.64702	7.5964	7.56827	0	0.0465594	0.103625	0.0985497	0.166362	0.0439626	0.127091	0.948543	0.855047	0.769906	0.273479	0.919769
26837	ENSMUSG00000029094	ILMN_2699691 / ILMN_1258292 / ILMN_1215073	Afap1	protein_coding	actin filament associated protein 1 Gene [Source:MGI (curated);Acc:MGI:1917542]	FALSE	172.2	456.883	656.195	50.8828	97.9146	1.68663	0.930927	TRUE	TRUE	1965.15	6.65637	6.70372	6.69099	6.68387	6.66662	6.62953	6.63959	6.65894	6.59683	6.63159	6.66753	6.55132	6.69899	6.59329	6.78741	6.57005	6.56717	6.65526	6.64036	6.66354	6.60947	0	-0.0236843	-0.0519061	-0.0668803	0.0095435	-0.0861963	-0.0459007	0.958411	0.881689	0.741704	0.957621	0.577444
6794	ENSMUSG00000007888	ILMN_2747811	Crlf1	protein_coding	cytokine receptor-like factor 1 Gene [Source:MGI (curated);Acc:MGI:1340030]	FALSE	0	21.5496	106.728	10.3338	32.8934	6.02544	1.58037	TRUE	TRUE	1984.25	7.32058	7.42722	7.28943	7.22513	7.32294	7.42428	7.26365	7.19792	7.4119	7.29439	7.22821	7.17798	7.13407	7.31739	7.13212	7.24848	6.98724	7.10248	7.12655	7.13192	7.07465	0	-0.0216249	-0.0545827	-0.112217	-0.151215	-0.233007	-0.234701	0.981024	0.942184	0.74072	0.351413	0.201538
25434	ENSMUSG00000015932	ILMN_2733695 / ILMN_2801683	Dstn	protein_coding	destrin Gene [Source:MGI (curated);Acc:MGI:1929270]	FALSE	1563.04	1726.06	2336.01	3588.71	4937.34	0.377644	0.460159	FALSE	FALSE	1986.58	10.4866	10.4123	10.4136	10.2715	10.3467	10.301	10.3742	10.2771	10.3859	10.3898	10.2771	10.3916	10.1383	10.2726	10.0875	10.2939	10.3384	10.4862	10.2669	10.297	10.1555	0	-0.131076	-0.0917547	-0.0846613	-0.271373	-0.0646264	-0.197671	0.782293	0.835344	0.758154	0.0196164	0.818405
14015	ENSMUSG00000027660	ILMN_3126697 / ILMN_2775130 / ILMN_2443990	Skil	protein_coding	SKI-like Gene [Source:MGI (curated);Acc:MGI:106203]	TRUE	1102.32	1189.33	1604.73	758.701	1454.36	0.341547	0.937868	FALSE	TRUE	2000.11	9.38078	9.74941	9.74306	9.62338	9.56379	9.54037	9.41062	9.26759	9.17324	9.32633	9.17703	9.0607	9.09885	9.10117	9.33379	9.17575	9.19311	9.17671	9.16545	9.12906	9.15328	0	-0.0485717	-0.340602	-0.436393	-0.446483	-0.442559	-0.475149	0.959043	0.251677	0.0339935	0.0153354	0.0191217
15288	ENSMUSG00000032387	ILMN_2621012	Rbpms2	protein_coding	RNA binding protein with multiple splicing 2 Gene [Source:MGI Symbol;Acc:MGI:1919223]	FALSE	793.998	1450.13	1718.75	568.578	746.642	0.995859	0.392455	TRUE	FALSE	2034.62	10.0735	9.40876	9.55129	9.59352	9.51228	9.56495	9.46109	9.48653	9.64638	9.31323	9.47499	9.53856	9.31076	9.48141	8.89752	9.19138	9.61244	9.73229	9.53879	9.50587	9.55129	0	-0.120935	-0.146519	-0.235595	-0.447954	-0.165817	-0.145868	0.942927	0.927146	0.761902	0.196981	0.845994
12947	ENSMUSG00000000078	ILMN_2731949 / ILMN_1232041	Klf6	protein_coding	Kruppel-like factor 6 Gene [Source:MGI Symbol;Acc:MGI:1346318]	TRUE	103.204	243.826	367.244	183.205	430.252	1.55664	1.22722	TRUE	TRUE	2057.95	9.74414	9.89566	9.83792	9.56061	9.65502	9.64583	9.3271	9.32178	9.44253	9.62664	9.40991	9.31172	9.37526	9.33005	9.69689	9.31854	9.28573	9.29532	9.3548	9.40894	9.07688	0	-0.205424	-0.462102	-0.376485	-0.358506	-0.526044	-0.545701	0.796144	0.0651227	0.126093	0.0793854	0.00839092
26113	ENSMUSG00000078812	ILMN_2678828 / ILMN_2686044 / ILMN_1251631	Eif5a	protein_coding	eukaryotic translation initiation factor 5A Gene [Source:MGI (curated);Acc:MGI:106248]	FALSE	1838.06	2646.07	3292.12	7138.28	7138.28	0.691542	0	TRUE	FALSE	2109.26	11.7793	11.4729	11.7816	11.6815	11.482	12.0599	11.6435	11.8864	11.859	11.6209	11.6666	11.95	11.6471	11.6817	10.384	11.7646	11.8479	11.8961	11.664	11.7634	11.8703	0	0.0631555	0.118342	0.0678572	-0.440359	0.158221	0.0879784	0.984469	0.971223	0.973796	0.436293	0.915725
28491	ENSMUSG00000031955	ILMN_2743133	Bcar1	protein_coding	breast cancer anti-estrogen resistance 1 Gene [Source:MGI Symbol;Acc:MGI:108091]	FALSE	418.02	787.533	1071.59	374.813	590.336	1.15108	0.653962	TRUE	TRUE	2112.8	7.82302	7.99565	7.99521	8.06569	7.92143	7.95212	7.60997	7.8016	7.58615	7.88061	7.76687	7.60292	7.8179	7.68698	8.03494	7.63145	7.65715	7.69337	7.6051	7.60406	7.56905	0	0.0417887	-0.272052	-0.187821	-0.0913516	-0.2773	-0.34522	0.961584	0.381859	0.542195	0.69097	0.18105
20176	ENSMUSG00000018585	ILMN_1232762	Atox1	protein_coding	ATX1 (antioxidant protein 1) homolog 1 (yeast) Gene [Source:MGI (curated);Acc:MGI:1333855]	FALSE	405.233	835.599	963.723	2575.02	2724.79	1.14868	0.0815307	TRUE	FALSE	2271.44	10.5088	10.6594	10.5197	10.6195	10.648	10.6009	10.6554	10.3733	10.5818	10.7298	10.6554	10.3915	10.5616	10.6687	11.2495	10.486	10.4859	10.1372	10.6842	10.7544	10.7645	0	0.0601707	-0.0258107	0.029621	0.263981	-0.192953	0.171757	0.969556	0.990593	0.979887	0.415422	0.757756
27966	ENSMUSG00000047215	ILMN_2851231	Rpl9	protein_coding	ribosomal protein L9 Gene [Source:MGI (curated);Acc:MGI:1298373]	FALSE	8059.41	7654.28	11567.6	6757.44	8124.18	0.253976	0.265709	FALSE	FALSE	2277.41	13.9734	13.8409	13.9227	13.8207	13.8455	13.8252	13.8537	13.8409	13.8788	13.8694	13.8741	13.9382	13.9042	13.9254	13.7122	13.8907	13.7836	14.0154	13.7829	13.9845	13.8026	0	-0.0818929	-0.0545218	-0.0184149	-0.0650821	-0.0157929	-0.0557005	0.884429	0.933044	0.973019	0.720752	0.973052
16517	ENSMUSG00000040152	ILMN_2659151	Thbs1	protein_coding	thrombospondin 1 Gene [Source:MGI (curated);Acc:MGI:98737]	FALSE	0	6.80093	40.4581	6.70286	111.493	4.62232	3.8683	TRUE	TRUE	2385.56	6.60148	6.59121	6.56941	6.51038	6.59553	6.58035	6.56146	6.7052	6.6404	6.62367	6.49679	6.60224	6.60037	6.5499	6.62655	6.63597	6.61675	6.62898	6.61487	6.59282	6.50025	0	-0.0252784	0.0483218	-0.0131345	0.00491058	0.0398669	-0.0180531	0.953123	0.892269	0.970417	0.979423	0.861757
25916	ENSMUSG00000029860	ILMN_2514292	Zyx	protein_coding	zyxin Gene [Source:MGI Symbol;Acc:MGI:103072]	FALSE	248.98	452.269	547.467	175.012	495.331	1.00262	1.49562	TRUE	TRUE	2395.45	9.10448	9.59971	9.40473	9.58435	9.53166	9.53623	9.62077	9.63098	9.58503	9.68716	9.53358	9.55796	9.57322	9.37978	9.9462	9.60392	9.6264	9.40635	9.76106	9.63286	9.49846	0	0.181103	0.242617	0.223257	0.263422	0.175911	0.261149	0.859551	0.764048	0.676536	0.343714	0.747981
21665	ENSMUSG00000002980	ILMN_1223746 / ILMN_2765224 / ILMN_1249073	Bcam	protein_coding	basal cell adhesion molecule Gene [Source:MGI (curated);Acc:MGI:1929940]	FALSE	839.741	1129.17	1448.18	544.294	1041.39	0.617274	0.934793	TRUE	TRUE	2410.25	6.5678	6.56905	6.56861	6.58177	6.5958	6.60108	6.62851	6.51768	6.57756	6.65867	6.6133	6.64367	6.56551	6.58127	6.55012	6.62489	6.5669	6.54379	6.48391	6.66705	6.62622	0	0.0243961	0.00609586	0.0700609	-0.00285616	0.0100361	0.0239039	0.95065	0.992758	0.686223	0.98783	0.972493
32691	ENSMUSG00000027397	ILMN_2589412 / ILMN_1247410 / ILMN_2563813 / ILMN_2571134	Slc20a1	protein_coding	solute carrier family 20, member 1 Gene [Source:MGI (curated);Acc:MGI:108392]	FALSE	450.371	898.779	1198.74	223.4	376.236	1.21767	0.749396	TRUE	TRUE	2435.78	6.70963	6.77479	6.86719	6.82781	6.84402	6.7866	6.9663	6.85392	6.7701	6.88962	6.85215	6.80561	6.79625	6.80571	6.89299	6.86911	6.85151	6.89913	6.71016	6.78677	6.74723	0	0.0356075	0.0795703	0.065256	0.0477809	0.0893814	-0.0358192	0.942927	0.82178	0.779486	0.725126	0.608637
23038	ENSMUSG00000046434	ILMN_2712751 / ILMN_3096701 / ILMN_1244536 / ILMN_3024068	Hnrnpa1	protein_coding	heterogeneous nuclear ribonucleoprotein A1 Gene [Source:MGI Symbol;Acc:MGI:104820]	FALSE	2236.35	3331.27	3286.5	9186.41	9875.68	0.56499	0.104368	FALSE	FALSE	2501.52	7.0271	7.14138	7.08341	7.3512	7.21818	7.24445	7.13204	7.223	7.15128	7.21854	7.14259	7.21478	7.13971	7.11675	7.11824	7.11178	7.08458	7.15018	7.24175	7.29564	7.25979	0	0.187314	0.0848129	0.10801	0.0409395	0.0315522	0.181767	0.168572	0.710011	0.390971	0.709866	0.888332
9992	ENSMUSG00000063524	ILMN_2628271	Eno1	protein_coding	enolase 1, alpha non-neuron Gene [Source:MGI (curated);Acc:MGI:95393]	TRUE	4749.88	6046.48	7403.96	7403.96	8018.49	0.501599	0.115019	FALSE	FALSE	2556.79	12.105	11.9147	11.8968	11.8983	11.8792	12.151	11.8295	11.9428	11.9506	11.7547	11.9428	12.0573	11.9148	11.8218	10.9498	11.796	11.8094	11.937	11.7515	11.739	12.1072	0	0.00397561	-0.0645595	-0.0539496	-0.410097	-0.124764	-0.106292	0.998835	0.980548	0.97129	0.302492	0.908735
19312	ENSMUSG00000000948	ILMN_2748091 / ILMN_1247894 / ILMN_2741277	Snrpn	protein_coding	small nuclear ribonucleoprotein N Gene [Source:MGI Symbol;Acc:MGI:98347]	FALSE	1164.56	1330.77	1869.48	1362.8	2388.2	0.458057	0.808899	FALSE	TRUE	2605.46	12.1557	12.1536	12.2162	12.2793	12.161	12.1051	12.1104	12.1954	12.1081	12.2539	12.0138	11.9929	12.2017	12.1169	12.7808	12.0323	12.2408	11.9763	12.02	12.1716	11.874	0	0.00660006	-0.037211	-0.0883404	0.191266	-0.0920697	-0.153329	0.997489	0.984823	0.915463	0.554609	0.906729
23442	ENSMUSG00000011179	ILMN_2714274	Odc1	protein_coding	ornithine decarboxylase, structural 1 Gene [Source:MGI Symbol;Acc:MGI:97402]	FALSE	2160.48	2524.9	3094.57	1853.26	2910.04	0.378927	0.650688	FALSE	TRUE	2659.44	6.57482	6.57644	6.57092	6.60206	6.60204	6.6092	6.53602	6.57378	6.55787	6.55623	6.55628	6.5471	6.60528	6.61721	6.63699	6.59458	6.56752	6.5397	6.57319	6.54891	6.58039	0	0.0303759	-0.018166	-0.0208542	0.0457716	-0.00678925	-0.0065594	0.874038	0.936243	0.86919	0.361878	0.96485
5788	ENSMUSG00000019960	ILMN_1248537 / ILMN_2925711 / ILMN_2701321	Dusp6	protein_coding	dual specificity phosphatase 6 Gene [Source:MGI Symbol;Acc:MGI:1914853]	FALSE	284.476	509.906	639.356	152.187	446.562	1.01178	1.54679	TRUE	TRUE	2661.05	10.4023	10.4145	10.4937	10.365	10.35	10.3177	10.418	10.27	10.2423	10.4923	10.5057	10.0443	10.1363	10.3432	10.7882	10.225	10.1088	10.2964	10.2262	10.2729	10.0826	0	-0.0926366	-0.12672	-0.0894088	-0.0143052	-0.226745	-0.24294	0.945598	0.920278	0.915683	0.980579	0.663115
9140	ENSMUSG00000037335	ILMN_2689456	Hand1	protein_coding	heart and neural crest derivatives expressed transcript 1 Gene [Source:MGI (curated);Acc:MGI:103577]	TRUE	6.60746	109.81	261.068	0.831494	3.57836	4.61514	1.32181	TRUE	TRUE	2692.16	6.66075	6.5987	6.58974	6.60171	6.66789	6.57531	6.65261	6.60911	6.60322	6.50747	6.57781	6.57263	6.55245	6.53989	6.52657	6.58869	6.61527	6.55593	6.58393	6.53896	6.72423	0	-0.00142936	0.00524985	-0.0637591	-0.0767646	-0.0297658	-0.000687078	0.998159	0.993881	0.740756	0.418989	0.903428
27217	ENSMUSG00000031383	ILMN_2606120	Dusp9	protein_coding	dual specificity phosphatase 9 Gene [Source:MGI (curated);Acc:MGI:2387107]	FALSE	446.059	518.66	2121.63	283.797	361.826	1.56325	0.349345	TRUE	FALSE	2730.32	6.62554	6.55773	6.52164	6.54195	6.54396	6.62545	6.51529	6.53485	6.561	6.53972	6.59811	6.54139	6.52085	6.57303	6.5577	6.56728	6.57862	6.58038	6.62903	6.55336	6.55209	0	0.00214771	-0.0312573	-0.00856195	-0.017775	0.00712198	0.00985515	0.996317	0.924376	0.975824	0.874287	0.976457
30730	ENSMUSG00000028195	ILMN_2794645 / ILMN_1235571 / ILMN_2710253	Cyr61	protein_coding	cysteine rich protein 61 Gene [Source:MGI Symbol;Acc:MGI:88613]	FALSE	45.6	105.249	353.055	40.9991	174.204	2.30419	2.0606	TRUE	TRUE	2740	6.87628	6.90996	6.98974	6.81975	6.86123	6.72499	6.84623	6.71334	6.84355	6.8497	6.73138	6.7698	6.77104	6.87391	6.77884	6.79132	6.81547	6.84488	6.79876	6.84779	6.80128	0	-0.123336	-0.124289	-0.141698	-0.117396	-0.108102	-0.109382	0.731237	0.574106	0.310209	0.245266	0.462743
30354	ENSMUSG00000060860	ILMN_2424399	Ube2s	protein_coding	ubiquitin-conjugating enzyme E2S Gene [Source:MGI Symbol;Acc:MGI:1925141]	FALSE	7138.28	11567.6	7497.33	19103.9	19673.7	0.417224	0.0424027	FALSE	FALSE	2745.52	7.30417	7.30728	7.61315	7.50748	7.25925	7.31353	7.39714	7.46118	7.45076	7.45381	7.3972	7.52584	7.43562	7.47596	7.02644	7.40777	7.19262	7.31015	7.11964	7.53215	7.38575	0	-0.048116	0.0281616	0.0507477	-0.0955314	-0.104689	-0.0623553	0.971094	0.987066	0.954617	0.78912	0.875216
28198	ENSMUSG00000018569	ILMN_2595477	Cldn7	protein_coding	claudin 7 Gene [Source:MGI (curated);Acc:MGI:1859285]	FALSE	87.6597	172.295	395.027	90.6438	351.129	1.68289	1.942	TRUE	TRUE	2882.23	6.87621	7.10641	6.93921	6.96964	6.79648	6.78709	6.99655	6.86186	6.90846	6.84713	6.86999	6.97997	6.92046	7.04877	6.98164	6.93875	6.94741	6.97212	6.94507	6.8629	6.92532	0	-0.12287	-0.0516563	-0.0749115	0.00968047	-0.0211825	-0.0628453	0.803644	0.932147	0.809725	0.969904	0.959662
27356	ENSMUSG00000059040	ILMN_2628271 / ILMN_2953277	AC150274.1	protein_coding	Alpha-enolase (EC 4.2.1.11)(2-phospho-D-glycerate hydro-lyase)(Non-neural enolase)(NNE)(Enolase 1) [Source:UniProtKB/Swiss-Prot;Acc:P17182]	TRUE	4978.06	6434.41	8083.59	7540.35	8071.5	0.544096	0.0981921	FALSE	FALSE	2896.64	8.49867	8.57155	8.62855	8.42808	8.47375	8.51579	8.28026	8.34582	8.38795	8.42613	8.40115	8.51624	8.25978	8.41603	7.37311	8.3521	8.35003	8.66115	8.29375	7.98044	8.45598	0	-0.0937158	-0.228243	-0.118415	-0.549949	-0.111828	-0.322865	0.961055	0.879132	0.920985	0.163285	0.924758
16897	ENSMUSG00000064193	ILMN_2628271 / ILMN_2953277	RP24-364O14.1	protein_coding	Alpha-enolase (EC 4.2.1.11)(2-phospho-D-glycerate hydro-lyase)(Non-neural enolase)(NNE)(Enolase 1) [Source:UniProtKB/Swiss-Prot;Acc:P17182]	TRUE	5009.31	6477.36	8124.18	7540.35	8071.5	0.543347	0.0981921	FALSE	FALSE	2899.34	8.49867	8.57155	8.62855	8.42808	8.47375	8.51579	8.28026	8.34582	8.38795	8.42613	8.40115	8.51624	8.25978	8.41603	7.37311	8.3521	8.35003	8.66115	8.29375	7.98044	8.45598	0	-0.0937158	-0.228243	-0.118415	-0.549949	-0.111828	-0.322865	0.961055	0.879132	0.920985	0.163285	0.924758
16769	ENSMUSG00000040952	ILMN_2862280 / ILMN_2754355	Rps19	protein_coding	ribosomal protein S19 Gene [Source:MGI (curated);Acc:MGI:1333780]	FALSE	223.115	410.278	606.265	3227.92	3622.55	1.1842	0.166351	TRUE	FALSE	2951.24	7.52331	7.57845	7.53746	7.64952	7.53461	7.47773	7.51312	7.53903	7.62731	7.65264	7.55011	7.69662	7.58183	7.58956	7.3757	7.55829	7.4337	7.50011	7.55192	7.80517	7.81569	0	0.00755021	0.0134144	0.0867166	-0.0307055	-0.0490363	0.177851	0.995049	0.990593	0.814166	0.903093	0.909558
26513	ENSMUSG00000033318	ILMN_2689880	Gstt2	protein_coding	glutathione S-transferase, theta 2 Gene [Source:MGI Symbol;Acc:MGI:106188]	FALSE	431.805	376.936	577.393	188.4	946.6	0.143789	2.32284	FALSE	TRUE	3067.85	7.71366	7.64857	7.83458	7.71337	7.66798	7.72806	7.64051	7.63954	7.8335	7.76999	7.65227	7.5765	7.74971	7.74007	7.47283	7.61524	7.824	7.55069	7.69221	7.72225	7.89852	0	-0.029132	-0.0277529	-0.066013	-0.0780657	-0.0689586	0.0387261	0.977303	0.98149	0.902161	0.758849	0.891593
25914	ENSMUSG00000021794	ILMN_2763080 / ILMN_1216273 / ILMN_3070576 / ILMN_3149251	Glud1	protein_coding	glutamate dehydrogenase 1 Gene [Source:MGI Symbol;Acc:MGI:95753]	FALSE	2571.31	3080.08	3528.06	1111.26	1906.8	0.361618	0.778417	FALSE	TRUE	3170.57	7.09418	7.04996	7.09812	7.05205	7.15959	7.44871	7.22026	7.28965	7.07516	7.14526	7.20924	7.48461	7.25626	7.08058	6.89922	7.34254	7.31004	7.10744	7.17963	7.19114	7.17692	0	0.139361	0.11427	0.198948	-0.00206686	0.172589	0.101809	0.878808	0.905787	0.652153	0.997533	0.694329
11323	ENSMUSG00000019997	ILMN_1238215 / ILMN_2909150	Ctgf	protein_coding	connective tissue growth factor Gene [Source:MGI (curated);Acc:MGI:95537]	FALSE	110.127	222.418	517.192	32.1889	157.563	1.73845	2.25628	TRUE	TRUE	3317.61	9.3432	9.28876	9.01743	8.53641	8.48211	8.55753	8.17288	8.21712	8.27153	8.37548	8.21762	8.28588	8.05522	8.25735	8.43402	8.14479	8.2328	8.39549	8.09559	8.02779	7.76168	0	-0.691113	-0.995954	-0.92347	-0.967599	-0.958768	-1.25478	0.0150568	9.65093e-05	0.000109154	4.47603e-05	4.35085e-05
29769	ENSMUSG00000031762	ILMN_1219154	Mt2	protein_coding	metallothionein 2 Gene [Source:MGI Symbol;Acc:MGI:97172]	FALSE	5197.37	7403.96	12937.6	4463.33	3711.75	0.968438	-0.265954	TRUE	FALSE	3327.46	8.06123	8.24405	8.14293	8.3029	8.54464	7.90569	8.05974	7.98267	8.31918	8.36066	8.23755	8.06238	7.96984	8.11358	8.31306	8.08185	8.04512	8.09971	8.26214	7.93075	8.2554	0	0.101672	-0.0288743	0.0707944	-0.0172449	-0.0738403	2.42904e-05	0.943277	0.988884	0.942054	0.977757	0.935826
10262	ENSMUSG00000063229	ILMN_1257965	Ldha	protein_coding	lactate dehydrogenase A Gene [Source:MGI (curated);Acc:MGI:96759]	FALSE	13113.5	12388.3	17186.6	8453.48	10827.2	0.173313	0.35701	FALSE	FALSE	3485.68	12.9219	12.7215	12.7112	12.7544	12.7725	12.8627	12.7297	12.7215	12.7973	12.9285	12.8722	12.7359	12.7052	12.7725	12.5749	12.7488	12.7861	12.8843	12.6622	12.8041	12.8843	0	0.0116953	-0.0353469	0.0606657	-0.100661	0.0215697	-0.00134086	0.992197	0.969686	0.884036	0.567841	0.964475
19015	ENSMUSG00000018293	ILMN_2863965 / ILMN_2673211	Pfn1	protein_coding	profilin 1 Gene [Source:MGI (curated);Acc:MGI:97549]	FALSE	1751.92	2902.98	3087.8	1965.28	2628.07	0.773466	0.419083	TRUE	FALSE	3508.8	11.2155	10.8877	11.2089	10.9268	10.7702	11.1368	10.7967	10.9175	10.9814	10.8344	10.9046	11.1388	10.8784	10.8974	9.3769	10.6506	10.9347	11.1559	10.8995	10.8897	11.203	0	-0.159459	-0.20553	-0.14481	-0.719823	-0.190303	-0.106672	0.956129	0.944745	0.940497	0.231964	0.910838
21523	ENSMUSG00000028184	ILMN_2651261	Lphn2	protein_coding	latrophilin 2 Gene [Source:MGI Symbol;Acc:MGI:2139714]	FALSE	150.595	292.514	388.392	80.5665	448.063	1.17146	2.46087	TRUE	TRUE	3589.07	6.47588	6.4797	6.43533	6.49349	6.50277	6.44224	6.52252	6.53326	6.48032	6.47853	6.51638	6.49748	6.51192	6.44173	6.60398	6.50562	6.53343	6.50291	6.48531	6.46601	6.51101	0	0.0158652	0.0483993	0.0338282	0.0555787	0.0503505	0.0238122	0.965804	0.86597	0.861077	0.50268	0.74034
22044	ENSMUSG00000001025	ILMN_2712120	S100a6	protein_coding	S100 calcium binding protein A6 (calcyclin) Gene [Source:MGI Symbol;Acc:MGI:1339467]	FALSE	14.412	353.932	387.777	384.933	207.386	4.59261	-0.889088	TRUE	TRUE	3699.06	8.67793	8.47456	8.66113	8.57614	8.61873	8.49167	8.49108	8.49152	8.55528	8.25282	8.42414	8.40867	8.4359	8.46985	8.5111	8.47308	8.32002	8.07602	8.29054	8.39868	8.49362	0	-0.0423614	-0.0919167	-0.242661	-0.132256	-0.314835	-0.21026	0.960314	0.896833	0.337015	0.503853	0.0930621
16135	ENSMUSG00000047751	ILMN_2502226	Utf1	protein_coding	undifferentiated embryonic cell transcription factor 1 Gene [Source:MGI Symbol;Acc:MGI:1276125]	TRUE	2902.98	5369.76	3929.26	6379.79	7497.33	0.679355	0.232833	TRUE	FALSE	4340.02	10.1619	10.0015	10.2147	10.0435	10.0699	10.2437	9.94794	10.1389	10.1471	10.0294	10.0005	10.3157	10.1474	10.0556	8.83707	9.99983	9.93194	10.2887	10.1534	10.285	10.4364	0	-0.00699167	-0.0480636	-0.0108285	-0.446005	-0.0525444	0.165558	0.99839	0.988948	0.994572	0.400007	0.974564
12177	ENSMUSG00000068220	ILMN_2619107	Lgals1	protein_coding	lectin, galactose binding, soluble 1 Gene [Source:MGI Symbol;Acc:MGI:96777]	FALSE	116.361	607.986	750.882	243.388	415	2.5355	0.76741	TRUE	TRUE	4655.21	9.66093	9.45187	9.54599	9.39103	9.3589	9.26962	9.10846	9.3399	9.51075	9.30066	9.38757	9.41688	9.35558	9.49729	9.02263	9.44904	9.24454	9.18878	9.46689	9.45253	9.77795	0	-0.213082	-0.233226	-0.18456	-0.261099	-0.258813	0.0128608	0.822939	0.764048	0.741704	0.32438	0.519539
18084	ENSMUSG00000046432	ILMN_2943599	Ngfrap1	protein_coding	nerve growth factor receptor (TNFRSF16) associated protein 1 Gene [Source:MGI (curated);Acc:MGI:1338016]	FALSE	2059.19	3319.57	5369.76	1572.96	1818.39	1.0768	0.209055	TRUE	FALSE	4675.84	11.7125	11.8067	11.81	11.8116	11.6932	11.7343	11.815	11.7455	11.8062	11.5837	11.6601	11.8044	11.7705	11.6677	11.3288	11.6407	11.6298	11.6893	11.6301	11.7613	11.7912	0	-0.0300337	0.012516	-0.0936851	-0.187416	-0.123156	-0.0488764	0.974789	0.993112	0.830648	0.312726	0.737633
9706	ENSMUSG00000015837	ILMN_2710705	Sqstm1	protein_coding	sequestosome 1 Gene [Source:MGI (curated);Acc:MGI:107931]	FALSE	2176.25	3199.41	4796.52	693.79	1066.8	0.877119	0.619997	TRUE	TRUE	5349.13	9.76834	9.49056	9.72482	9.66066	9.58143	9.84222	9.48121	9.66798	9.70231	9.49132	9.51855	9.83236	9.67838	9.56451	8.64524	9.44213	9.7343	9.79269	9.66997	9.63467	9.65238	0	0.0335321	-0.0440705	-0.0471607	-0.365195	-0.00486453	-0.00889829	0.992095	0.987251	0.976345	0.404626	0.997888
5891	ENSMUSG00000020644	ILMN_1228557 / ILMN_2887239	Id2	protein_coding	inhibitor of DNA binding 2 Gene [Source:MGI Symbol;Acc:MGI:96397]	TRUE	105.207	333.12	799.025	113.485	341.432	2.41666	1.58066	TRUE	TRUE	5408	7.51056	7.65079	7.44281	7.33071	7.2905	7.257	6.99404	7.03333	7.07305	7.09816	6.98741	7.07337	6.97532	7.07843	7.10473	7.09816	7.04014	7.0878	7.08273	7.00906	7.05092	0	-0.241981	-0.501248	-0.481738	-0.481893	-0.459352	-0.487148	0.132505	6.60233e-05	3.0448e-05	2.42386e-05	4.19249e-05
22280	ENSMUSG00000031155	ILMN_2703566 / ILMN_1213136 / ILMN_1222824	Pim2	protein_coding	proviral integration site 2 Gene [Source:MGI (curated);Acc:MGI:97587]	FALSE	87.6597	124.427	136.99	197.912	1934.3	0.571	3.28236	FALSE	TRUE	7368.64	6.98337	6.84781	6.83028	6.84844	6.84227	6.95978	6.98648	7.09215	6.99205	7.10969	6.80506	7.16226	6.86241	6.9423	6.71907	6.94464	6.97835	6.96749	6.88285	7.10993	6.98694	0	-0.00365594	0.136409	0.138519	-0.0458931	0.0763417	0.106091	0.997574	0.822076	0.701322	0.866186	0.865081
28938	ENSMUSG00000050953	ILMN_1244291	Gja1	protein_coding	gap junction protein, alpha 1 Gene [Source:MGI Symbol;Acc:MGI:95713]	FALSE	2221.78	2719.67	2463.44	774.347	2454.87	0.22201	1.66332	FALSE	TRUE	7559.74	12.0081	11.8899	12.0194	12.1656	11.9952	12.095	12.1656	12.0356	12.0663	12.2033	12.1146	11.9059	11.8754	11.9794	12.4322	11.833	12.0461	11.9172	11.8381	12.0283	11.6533	0	0.112773	0.116669	0.102114	0.123156	-0.0403844	-0.132583	0.919221	0.919926	0.886664	0.719144	0.962248
16606	ENSMUSG00000050071	ILMN_3043587 / ILMN_2598147 / ILMN_2607900	Bex1	protein_coding	brain expressed gene 1 Gene [Source:MGI (curated);Acc:MGI:1328321]	FALSE	2421.7	5048.9	5951.11	1878.79	2305.98	1.18308	0.295433	TRUE	FALSE	7697.54	7.03936	6.80641	6.78298	6.8706	6.99315	6.72053	6.8071	6.69675	6.83801	6.81727	6.81345	6.8275	6.73144	6.93458	7.05272	6.74369	6.81146	6.88727	6.84702	6.80069	6.74747	0	-0.0148197	-0.0956319	-0.0568451	0.0299979	-0.0621108	-0.0778579	0.992095	0.89004	0.912248	0.920574	0.898556
5236	ENSMUSG00000042745	ILMN_2672190	Id1	protein_coding	inhibitor of DNA binding 1 Gene [Source:MGI (curated);Acc:MGI:96396]	TRUE	81.0943	553.771	1223.38	155.613	263.6	3.43777	0.756606	TRUE	TRUE	8013.38	9.00927	9.44943	9.1643	8.46884	8.41547	8.44298	8.02844	8.12046	8.11381	8.19256	7.94983	8.03112	8.01573	8.04714	8.07358	8.01693	7.77929	7.87706	8.01693	7.98708	8.04585	0	-0.765238	-1.12009	-1.14983	-1.16218	-1.31657	-1.19105	0.000527937	2.69503e-06	8.78388e-07	3.68678e-07	6.24683e-08
19985	ENSMUSG00000000805	ILMN_2655795	Car4	protein_coding	carbonic anhydrase 4 Gene [Source:MGI (curated);Acc:MGI:1096574]	FALSE	11.4	70	172.152	19	437.716	3.29937	4.45521	TRUE	TRUE	8542.19	7.51895	7.55544	7.51072	7.21872	7.45791	7.33743	7.22355	7.38536	7.38475	7.43863	7.17231	7.23025	7.28957	7.19206	7.19396	7.24865	7.22546	7.2485	7.23243	7.18197	7.2649	0	-0.190349	-0.197151	-0.247974	-0.303171	-0.287499	-0.301939	0.700118	0.470008	0.140567	0.0231315	0.0406133
25885	ENSMUSG00000048583	ILMN_2597769	Igf2	protein_coding	insulin-like growth factor 2 Gene [Source:MGI (curated);Acc:MGI:96434]	FALSE	3.4126	102.858	412.623	5.71808	48.7748	5.87373	2.8893	TRUE	TRUE	8806.15	9.58875	9.79076	9.72816	9.81866	9.77762	9.39733	9.66256	9.68391	9.70577	9.63166	9.64117	9.73451	9.591	9.64773	9.99211	9.69126	9.64198	9.58821	9.727	9.52772	9.5648	0	-0.0380217	-0.0184772	-0.0334422	0.0410537	-0.062073	-0.0960534	0.97437	0.991319	0.968481	0.913977	0.925561
19757	ENSMUSG00000029484	ILMN_1241171 / ILMN_3135781	Anxa3	protein_coding	annexin A3 Gene [Source:MGI Symbol;Acc:MGI:1201378]	FALSE	14.412	405.2	357.547	17.4	105.813	4.63286	2.5373	TRUE	TRUE	9257.83	8.49548	8.60456	8.73249	8.51531	8.61849	8.53905	8.56396	8.59351	8.48696	8.46754	8.39361	8.49903	8.50086	8.30713	8.6635	8.32779	8.40803	8.2865	8.56778	8.51341	8.23119	0	-0.0532235	-0.0626989	-0.157448	-0.120343	-0.270069	-0.173382	0.952562	0.948013	0.680229	0.591177	0.235942
15861	ENSMUSG00000049382	ILMN_1221157	Krt8	protein_coding	keratin 8 Gene [Source:MGI Symbol;Acc:MGI:96705]	FALSE	59.7427	201.912	940.873	16.6078	116.634	3.23622	2.74002	TRUE	TRUE	9541.53	8.87915	8.57767	8.49865	8.42408	8.64647	8.22901	8.41355	8.4608	8.65675	8.25943	8.45898	8.59857	8.28694	8.32584	8.13493	8.43462	8.48806	8.44779	8.45451	8.19446	8.58659	0	-0.218635	-0.141454	-0.21283	-0.402586	-0.194999	-0.239968	0.822939	0.891038	0.690579	0.124068	0.70118
29065	ENSMUSG00000062825	ILMN_2674763	Actg1	protein_coding	actin, gamma, cytoplasmic 1 Gene [Source:MGI (curated);Acc:MGI:87906]	FALSE	5259.11	9186.41	9011.15	11484.3	14137.7	0.790738	0.299859	TRUE	FALSE	11674.9	6.68596	6.70942	6.64875	6.73303	6.70386	6.74287	6.68036	6.73039	6.70225	6.77721	6.75736	6.67267	6.72198	6.68464	6.68092	6.64273	6.66005	6.6833	6.66482	6.66037	6.77534	0	0.0452104	0.0229606	0.054373	0.0144696	-0.019349	0.0187997	0.878808	0.952728	0.732475	0.905956	0.93069
14660	ENSMUSG00000000730	ILMN_3112268 / ILMN_1250149	Dnmt3l	protein_coding	DNA (cytosine-5-)-methyltransferase 3-like Gene [Source:MGI (curated);Acc:MGI:1859287]	TRUE	7583.38	20479.9	17364.1	2371.69	2056.79	1.31904	-0.20543	TRUE	FALSE	12365.5	12.6952	12.8619	12.7002	12.9245	12.8491	12.8505	12.8934	12.9678	12.751	12.8601	12.8101	12.8123	12.7752	12.7632	13.3609	12.8155	12.7691	12.6343	12.8454	12.788	12.7002	0	0.122267	0.118293	0.0750486	0.213975	-0.0128076	0.0254473	0.903844	0.910419	0.918228	0.413029	0.988139
2650	ENSMUSG00000027562	ILMN_2603504 / ILMN_2606746	Car2	protein_coding	carbonic anhydrase 2 Gene [Source:MGI Symbol;Acc:MGI:88269]	FALSE	209.083	749.362	931.999	343.587	1555.8	2.00232	2.17564	TRUE	TRUE	13230.6	9.03964	8.78841	8.83503	8.80313	8.72281	8.96583	8.80074	8.97224	8.78401	8.80659	8.65361	8.82455	8.64512	8.69326	8.21132	8.62836	8.62275	8.68648	8.48576	8.75626	8.90212	0	-0.0571019	-0.0353621	-0.126113	-0.371125	-0.241831	-0.172981	0.963591	0.983086	0.84056	0.142312	0.561672
[truncated: 34 more columns]

## Sheet: ESDN-NERT DEGs
Supplementary Table 1.2 | ESDN-NERT DEGs
Data for differentially expressed genes sorted by the average fold change in the ESDN-NERT time-course after 6h of treatment (column AS, *)
orange	marks substantial fold changes positively correlated with Nanog expression
blue	marks substantial fold changes negatively correlated with Nanog expression (less or equal -log2(1.5))
**	TF = Transcription factor. These annotations are based on data from Ravasi et al. (2010).
***	Transcription factor binding sites were identified in a reanalysis of data from Chen et al. (2008) and Marson et al. (2008), see methods.
General Information							DeepSAGE Gene Expression										Illumina BeadArray (ESDN-NERT)
Stable Identifiers			Gene Name and Description				Tag Counts (quantile-normalized)					Fold Change (log2)		Differentially Expressed?			Intensity (log2, quantile-normalized, corrected to 0h)																					Fold Change (log2)							P-value (FDR-adjusted)
GeneProf ID	Ensembl Gene ID	Illumina WG v2 Probe ID(s)	Gene Symbol / Name	Feature Type	Description	TF**	RCN(t)	RCNβH(t) R1	RCNβH(t) R2	TNG GFP+	TNG GFP-	RCNβH(t)/RCN(t)	TNG GFP- / GFP+	RCNβH(t)/RCN(t)	TNG GFP- / GFP+	NCPF	0h R1	0h R2	0h R3	1h R1	1h R2	1h R3	2h R1	2h R2	2h R3	3h R1	3h R2	3h R3	4h R1	4h R2	4h R3	5h R1	5h R2	5h R3	6h R1	6h R2	6h R3	0h/0h	1h/0h	2h/0h	3h/0h	4h/0h	5h/0h	6h/0h*	1h/0h	2h/0h	3h/0h	4h/0h	5h/0h
29645	ENSMUSG00000021255	ILMN_1228497 / ILMN_2555396	Esrrb	protein_coding	estrogen related receptor, beta Gene [Source:MGI (curated);Acc:MGI:1346832]	TRUE	3492.1	2519.29	2016.58	1403.99	552.685	-0.622491	-1.34342	TRUE	TRUE	-7717.76	10.6916	10.6179	10.7999	10.9826	10.9856	11.1554	11.2247	11.2223	11.248	11.5665	11.6337	11.5733	11.8447	11.9331	11.909	11.9767	12.0023	11.834	12.0443	11.9363	11.8116	0	0.338097	0.528548	0.888035	1.19249	1.23453	1.22763	0.0823911	0.000332268	7.83503e-07	5.56866e-09	3.08491e-09
31072	ENSMUSG00000041598	ILMN_2728431	Cdc42ep4	protein_coding	CDC42 effector protein (Rho GTPase binding) 4 Gene [Source:MGI (curated);Acc:MGI:1929760]	FALSE	256.837	269.266	140.054	199.6	167.377	-0.326194	-0.252624	FALSE	FALSE	-69.2263	7.72391	7.80326	7.5656	8.05274	8.07958	8.00386	8.39044	8.28576	8.49385	8.52086	8.66184	8.48149	8.58554	8.55549	8.79712	8.76358	8.61847	8.66089	8.70833	8.741	8.7426	0	0.347805	0.692427	0.857142	0.948461	0.983392	1.03305	0.158999	9.65093e-05	2.74708e-06	5.35175e-07	2.96306e-07
15802	ENSMUSG00000022885	ILMN_2525980 / ILMN_1258864 / ILMN_2705166 / ILMN_1239935	St6gal1	protein_coding	beta galactoside alpha 2,6 sialyltransferase 1 Gene [Source:MGI (curated);Acc:MGI:108470]	FALSE	9.79588	5.2	10.2	92.593	194.796	-0.311393	1.06488	FALSE	TRUE	35.4934	7.11056	7.23991	7.14984	7.31153	7.21512	7.38112	7.69626	7.63175	7.62706	8.10488	8.17762	8.13389	8.31808	8.24184	8.58364	8.41079	8.36587	8.19131	8.20708	8.28708	8.09232	0	0.135819	0.484922	0.972029	1.21442	1.15589	1.02873	0.830664	0.0071096	1.99777e-06	5.13255e-08	8.76056e-08
27410	ENSMUSG00000006587	ILMN_1239726 / ILMN_3163501	Snai3	protein_coding	snail homolog 3 (Drosophila) Gene [Source:MGI Symbol;Acc:MGI:1353563]	TRUE	0	13.2291	16.2726	27.7427	24.4	3.97736	-0.178365	TRUE	FALSE	235.663	6.99885	7.03146	7.06957	7.26548	7.06581	7.12643	7.36835	7.24698	7.2442	7.65999	7.45449	7.42983	7.76496	7.7224	8.12461	7.7627	8.02223	7.7201	7.87595	8.15292	7.98154	0	0.11928	0.253218	0.481478	0.837363	0.801719	0.970175	0.895699	0.625127	0.0432131	0.00022571	0.000314174
31022	ENSMUSG00000018727	ILMN_2647225 / ILMN_1216905 / ILMN_2774260	Cpsf4l	protein_coding	cleavage and polyadenylation specific factor 4-like Gene [Source:MGI (curated);Acc:MGI:1277182]	FALSE	134.372	121.746	78.9168	70.7865	48.5872	-0.417854	-0.533746	FALSE	FALSE	-82.2973	7.98988	8.30901	8.14146	8.5035	8.42687	8.22214	8.3526	8.48935	8.39099	8.66539	8.59422	8.64281	8.86247	8.65333	9.14445	8.99514	8.83749	8.87032	9.10857	9.16728	9.06537	0	0.237386	0.264194	0.487359	0.739964	0.754201	0.966956	0.777512	0.593216	0.0349484	0.000639321	0.000405812
7385	ENSMUSG00000038916	ILMN_1218026 / ILMN_1233535	6330407J23Rik	protein_coding	RIKEN cDNA 6330407J23 gene Gene [Source:MGI Symbol;Acc:MGI:1914662]	FALSE	8.14679	16.2088	8.79802	28.2048	27.1322	0.561986	-0.0539826	FALSE	FALSE	4.56732	7.30561	7.32065	7.20594	7.35297	7.32382	7.57865	7.54263	7.5146	7.30757	8.05466	7.7989	7.71533	7.9809	7.71112	8.23709	8.03666	8.26555	8.00488	7.96775	8.30656	8.19172	0	0.141079	0.177532	0.578895	0.698968	0.824962	0.877945	0.897722	0.864654	0.0449177	0.00620978	0.00133279
5195	ENSMUSG00000040616	ILMN_2589741	Tmem51	protein_coding	transmembrane protein 51 Gene [Source:MGI (curated);Acc:MGI:2384874]	FALSE	77.1116	34.6995	67.4637	47.8	23.6	-0.584763	-0.988223	FALSE	TRUE	-124.048	7.37379	7.3622	7.46122	7.64881	7.45844	7.56865	7.93223	7.78198	7.80818	7.96561	8.01706	7.95617	8.10256	8.21728	8.56409	8.10762	8.24962	8.0148	8.30098	8.34504	8.0585	0	0.159558	0.441725	0.580539	0.895568	0.72494	0.835766	0.847869	0.102016	0.00728756	6.57236e-05	0.000432086
29159	ENSMUSG00000021759	ILMN_1222991 / ILMN_2759079 / ILMN_1258830	Ppap2a	protein_coding	phosphatidic acid phosphatase type 2A Gene [Source:MGI Symbol;Acc:MGI:108412]	FALSE	142.364	88.2297	133.403	377.344	411.129	-0.358549	0.123399	FALSE	FALSE	-12.7453	7.52785	7.55801	7.59978	7.72582	7.71809	7.67536	7.95188	7.85004	7.8711	8.05883	8.07886	8.09083	8.28728	8.20863	8.30341	8.29107	8.24429	8.25874	8.252	8.43678	8.2955	0	0.144544	0.329125	0.514294	0.704561	0.702821	0.766213	0.615208	0.000833943	2.5947e-06	2.9104e-08	3.03385e-08
28540	ENSMUSG00000058665	ILMN_2776047 / ILMN_3163581	En1	protein_coding	engrailed 1 Gene [Source:MGI Symbol;Acc:MGI:95389]	TRUE	0	0	3.4	1.92955	0	1.43296	-1.55068	FALSE	FALSE	-0.0147718	7.24964	7.0476	7.16624	7.40836	7.32351	7.30289	7.63428	7.61716	7.49247	7.83261	7.87985	7.70673	7.88278	7.95764	8.30432	7.92761	8.03735	8.00342	7.89537	7.96756	7.85461	0	0.190424	0.426809	0.651901	0.893752	0.834966	0.751353	0.786237	0.0462632	0.000601187	1.10047e-05	2.78797e-05
29285	ENSMUSG00000003032	ILMN_1221264 / ILMN_2547260 / ILMN_1241903 / ILMN_2999439	Klf4	protein_coding	Kruppel-like factor 4 (gut) Gene [Source:MGI (curated);Acc:MGI:1342287]	TRUE	577.4	177.2	136.99	1039.82	263.6	-1.87127	-1.97584	TRUE	TRUE	-6497.36	7.53058	7.37482	7.53172	7.70058	7.55515	7.42982	7.90961	7.83407	7.9872	7.96492	8.11875	8.11326	8.08168	8.26491	7.9204	8.11035	8.17375	8.31339	8.2022	8.17847	8.20413	0	0.0828106	0.431254	0.586605	0.609959	0.72012	0.715895	0.913041	0.035813	0.00138212	0.00057856	9.95397e-05
23707	ENSMUSG00000023048	ILMN_2657516	Prr13	protein_coding	proline rich 13 Gene [Source:MGI Symbol;Acc:MGI:1913401]	FALSE	12.9254	37.6838	44.4589	1.92955	0.756939	1.59512	-0.737617	TRUE	TRUE	14.3759	9.07592	9.3574	9.26714	9.31617	9.27119	9.10898	9.32922	9.3432	9.44464	9.40371	9.43128	9.55671	9.80272	9.63224	9.78035	9.82881	9.65137	9.75219	9.93661	10.0065	9.78315	0	-0.00137524	0.138865	0.230411	0.504947	0.510637	0.675259	0.99937	0.810925	0.345444	0.00201508	0.00154989
26224	ENSMUSG00000032470	ILMN_2451441 / ILMN_1252830	Mras	protein_coding	muscle and microspikes RAS Gene [Source:MGI (curated);Acc:MGI:1100856]	FALSE	110.294	8.88171	9.23035	28.6775	8.03651	-3.46824	-1.71553	TRUE	TRUE	-887.403	7.17508	7.25621	7.06054	7.39897	7.21747	7.33236	7.4143	7.25717	7.23961	7.39613	7.5526	7.44162	7.65936	7.59963	7.98052	7.74778	7.84067	7.80086	7.82816	7.89602	7.76426	0	0.152318	0.139748	0.299503	0.58256	0.632493	0.665534	0.822513	0.822076	0.188814	0.000897089	0.000357309
18151	ENSMUSG00000080229	ILMN_2451441	AC157994.1	pseudogene		FALSE	1.01473	0	0.129395	0	0	-0.920143	0	FALSE	FALSE	-0.193738	7.17508	7.25621	7.06054	7.39897	7.21747	7.33236	7.4143	7.25717	7.23961	7.39613	7.5526	7.44162	7.65936	7.59963	7.98052	7.74778	7.84067	7.80086	7.82816	7.89602	7.76426	0	0.152318	0.139748	0.299503	0.58256	0.632493	0.665534	0.822513	0.822076	0.188814	0.000897089	0.000357309
21282	ENSMUSG00000021767	ILMN_2743320 / ILMN_1230880 / ILMN_2678373 / ILMN_1224783	Myst4	protein_coding	MYST histone acetyltransferase monocytic leukemia 4 Gene [Source:MGI Symbol;Acc:MGI:1858746]	FALSE	404.035	205.8	179.671	504.377	289.517	-1.06396	-0.798736	TRUE	TRUE	-1098.76	8.84261	9.15621	8.95604	9.10835	9.06443	9.20261	9.42585	9.17331	9.20731	9.4494	9.50774	9.37009	9.62621	9.5702	9.80542	9.55491	9.59109	9.48276	9.67358	9.61792	9.6567	0	0.140174	0.283868	0.457453	0.682319	0.557967	0.664444	0.826153	0.29387	0.00837569	0.000101296	0.00071292
29187	ENSMUSG00000018821	ILMN_2813186 / ILMN_2755585	Avpi1	protein_coding	arginine vasopressin-induced 1 Gene [Source:MGI Symbol;Acc:MGI:1916784]	FALSE	160.653	233.075	167.4	311.889	518.515	0.315998	0.731514	FALSE	TRUE	305.38	8.85498	8.71841	8.84273	8.96862	8.73695	8.92952	9.1205	9.03813	9.17843	9.04132	9.09795	9.25029	9.15758	9.34657	8.87905	9.3014	9.39697	9.16704	9.35714	9.46655	9.55447	0	0.072991	0.306981	0.324482	0.322362	0.483095	0.654014	0.943187	0.439069	0.252148	0.126554	0.0189781
19846	ENSMUSG00000033581	ILMN_2974720	Igf2bp2	protein_coding	insulin-like growth factor 2 mRNA binding protein 2 Gene [Source:MGI (curated);Acc:MGI:1890358]	FALSE	266.955	102.166	124.486	540.593	455.818	-1.22884	-0.24559	TRUE	FALSE	-647.84	9.03288	8.95326	9.02662	8.92988	9.07781	8.93352	9.31392	9.1054	9.17448	9.59093	9.50937	9.32622	9.57773	9.56198	9.63013	9.61026	9.59356	9.7298	9.49095	9.74517	9.72577	0	-0.0238468	0.193681	0.471256	0.585695	0.640287	0.64971	0.97916	0.60168	0.00460159	0.000363883	0.000117441
20442	ENSMUSG00000043439	ILMN_2963091	E130012A19Rik	protein_coding	RIKEN cDNA E130012A19 gene Gene [Source:MGI Symbol;Acc:MGI:2143991]	FALSE	815.823	716.343	668.909	778.085	616.968	-0.235865	-0.334248	FALSE	FALSE	-233.769	10.5234	10.6112	10.4744	10.7195	10.6667	11.0503	10.7499	10.8853	10.7633	11.1721	11.0337	10.8868	11.1504	11.0644	11.3396	11.1781	11.2982	11.0897	11.2341	11.1679	11.1234	0	0.275845	0.263175	0.49457	0.648452	0.652328	0.638797	0.700118	0.552737	0.0188618	0.0011084	0.000918713
24590	ENSMUSG00000028164	ILMN_2835723 / ILMN_1243565 / ILMN_1233274	Manba	protein_coding	mannosidase, beta A, lysosomal Gene [Source:MGI (curated);Acc:MGI:88175]	FALSE	589.405	162.12	152.4	462.599	187.496	-1.89941	-1.29834	TRUE	TRUE	-3178.16	7.7867	7.7334	7.85087	7.81863	7.86214	7.94269	8.055	8.22414	8.16462	8.11589	8.1853	8.39459	8.34862	8.10569	7.72055	8.39419	8.45222	8.45212	8.44211	8.39827	8.43571	0	0.0841626	0.357598	0.441607	0.267963	0.642522	0.635042	0.942071	0.370962	0.0927769	0.249377	0.00317234
27165	ENSMUSG00000052609	ILMN_2783500 / ILMN_2519255 / ILMN_1221920 / ILMN_2537672	Plekhg3	protein_coding	pleckstrin homology domain containing, family G (with RhoGef domain) member 3 Gene [Source:MGI Symbol;Acc:MGI:2388284]	FALSE	58.7472	39.0719	42.8757	55.4835	31.2704	-0.509382	-0.807617	FALSE	TRUE	-78.9013	7.52844	7.64289	7.52275	7.67144	7.71259	7.6536	7.8524	7.79546	7.79346	7.98031	7.97266	7.84055	8.12974	8.06464	8.44086	8.08566	8.16192	8.14205	8.28007	8.17791	8.13479	0	0.114515	0.249077	0.366481	0.647049	0.565184	0.632896	0.851363	0.338512	0.0239052	7.20483e-05	0.000301203
8446	ENSMUSG00000005148	ILMN_1253387	Klf5	protein_coding	Kruppel-like factor 5 Gene [Source:MGI Symbol;Acc:MGI:1338056]	TRUE	797.044	799.459	420.074	222.187	210.359	-0.385848	-0.0785583	FALSE	FALSE	-105.642	10.4815	10.9069	10.8591	11.0395	10.841	11.2132	11.2401	11.2599	11.0417	11.3815	11.232	11.1532	11.4361	11.1806	11.7228	11.2925	11.3767	11.0473	11.4123	11.4865	11.2463	0	0.282032	0.431345	0.50637	0.697298	0.489649	0.632529	0.80381	0.443207	0.176221	0.0135826	0.138836
32411	ENSMUSG00000029304	ILMN_2690603	Spp1	protein_coding	secreted phosphoprotein 1 Gene [Source:MGI (curated);Acc:MGI:98389]	FALSE	2719.67	1036.69	879.917	2103.14	1021.46	-1.5039	-1.04119	TRUE	TRUE	-10054.2	10.0959	9.89614	10.1443	10.2718	10.2562	9.97539	10.543	10.3714	10.5484	10.4806	10.5583	10.4308	10.6263	10.601	10.898	10.727	10.9095	10.8431	10.6562	10.8084	10.5608	0	0.122383	0.442152	0.444439	0.662995	0.781078	0.629703	0.885033	0.0853324	0.0453527	0.00101128	0.00019964
23879	ENSMUSG00000031169	ILMN_2637090 / ILMN_3093626	Porcn	protein_coding	porcupine homolog (Drosophila) Gene [Source:MGI (curated);Acc:MGI:1890212]	FALSE	52.2598	19.9	26.995	125.799	38.9979	-1.12336	-1.66455	TRUE	TRUE	-410.311	7.41445	7.48892	7.39447	7.72809	7.69456	7.48662	7.89009	7.83799	7.86831	8.00378	7.84671	8.04105	7.92536	7.97139	8.26703	7.95154	8.0999	8.04497	8.1059	8.07975	7.91677	0	0.203808	0.432845	0.531229	0.621976	0.599518	0.601526	0.754695	0.035813	0.00387635	0.000533447	0.000578937
23460	ENSMUSG00000031168	ILMN_2637090 / ILMN_3093626 / ILMN_2707043	Ebp	protein_coding	phenylalkylamine Ca2+ antagonist (emopamil) binding protein Gene [Source:MGI (curated);Acc:MGI:107822]	FALSE	55.4638	34.6995	44.4589	87.0341	61.5875	-0.476587	-0.49219	FALSE	FALSE	-53.1665	7.41445	7.48892	7.39447	7.72809	7.69456	7.48662	7.89009	7.83799	7.86831	8.00378	7.84671	8.04105	7.92536	7.97139	8.26703	7.95154	8.0999	8.04497	8.1059	8.07975	7.91677	0	0.203808	0.432845	0.531229	0.621976	0.599518	0.601526	0.754695	0.035813	0.00387635	0.000533447	0.000578937
27938	ENSMUSG00000047379	ILMN_1257876	B3gnt1	protein_coding	UDP-GlcNAc:betaGal beta-1,3-N-acetylglucosaminyltransferase 1 Gene [Source:MGI Symbol;Acc:MGI:1919680]	FALSE	58.7472	72.6	56.0919	25.2022	14.1895	0.129226	-0.786615	FALSE	TRUE	-19.6054	7.55951	7.59174	7.60664	7.92133	7.66493	7.77756	8.03366	7.97713	7.96178	8.33856	8.1611	8.11469	8.09401	8.1215	8.58356	8.14946	8.28743	8.01798	8.07097	8.36367	8.10529	0	0.201975	0.404892	0.618821	0.680397	0.565662	0.594014	0.822939	0.292844	0.0112595	0.00329654	0.0153234
8417	ENSMUSG00000020484	ILMN_2431237	Xbp1	protein_coding	X-box binding protein 1 Gene [Source:MGI (curated);Acc:MGI:98970]	TRUE	440.858	247	233.059	136.881	91.9103	-0.87437	-0.569508	TRUE	FALSE	-479.379	9.56762	9.50216	9.54299	9.76305	9.68807	9.48384	10.0997	9.97712	10.0027	10.015	10.0727	10.0727	10.1629	9.96915	10.5143	10.1303	10.3653	10.1065	10.0472	10.2114	10.0628	0	0.1074	0.488891	0.515875	0.677876	0.663102	0.569528	0.907141	0.0778071	0.0292561	0.00184696	0.00195153
31833	ENSMUSG00000038816	ILMN_1232261 / ILMN_2556789 / ILMN_1221711	Ctnnal1	protein_coding	catenin (cadherin associated protein), alpha-like 1 Gene [Source:MGI (curated);Acc:MGI:1859649]	FALSE	220	190.804	225.272	458.429	349.355	-0.0802798	-0.391025	FALSE	FALSE	-64.1444	9.09321	9.39067	9.26553	9.23035	9.3278	9.15265	9.47669	9.40602	9.38468	9.47213	9.66411	9.46446	9.80365	9.62409	10.0767	9.889	9.66411	9.81467	9.91904	9.80727	9.72535	0	-0.0128713	0.172657	0.283766	0.58502	0.539458	0.567416	0.994031	0.813071	0.369721	0.00433491	0.00903578
29515	ENSMUSG00000024570	ILMN_2759652 / ILMN_2955214	1110032A13Rik	protein_coding	RIKEN cDNA 1110032A13 gene Gene [Source:MGI Symbol;Acc:MGI:1915981]	FALSE	127.366	198.299	246.984	404.533	278.814	0.800928	-0.535352	TRUE	FALSE	17.7172	9.28522	9.8055	9.4552	9.76926	9.74587	9.75444	9.89336	9.77753	9.69424	9.83982	9.89167	9.77787	9.95276	9.89583	10.5154	10.203	9.92064	9.80092	10.1097	10.0161	10.055	0	0.241215	0.273068	0.321144	0.606024	0.459551	0.544962	0.836843	0.772798	0.542087	0.039122	0.201318
18644	ENSMUSG00000031297	ILMN_1257987 / ILMN_1212906	Slc7a3	protein_coding	solute carrier family 7 (cationic amino acid transporter, y+ system), member 3 Gene [Source:MGI (curated);Acc:MGI:1100521]	FALSE	1895.24	587	795.158	1731.48	1583.05	-1.45413	-0.12922	TRUE	FALSE	-3305.19	10.7639	10.8169	10.6944	10.8228	10.984	10.8023	11.0779	11.0045	11.2814	11.3556	11.2033	11.2901	11.3531	11.1636	11.557	11.3362	11.4895	11.2814	11.3362	11.3837	11.1389	0	0.111333	0.362857	0.524629	0.599519	0.610636	0.527888	0.894626	0.237722	0.0112595	0.00219463	0.00161639
22185	ENSMUSG00000022895	ILMN_2594714	Ets2	protein_coding	E26 avian leukemia oncogene 2, 3' domain Gene [Source:MGI (curated);Acc:MGI:95456]	TRUE	84.0813	81.2	115.176	112.333	89.2	0.221321	-0.329368	FALSE	FALSE	-1.12535	7.5087	7.75238	7.61223	7.79613	7.92837	7.79226	8.02084	8.1648	8.08189	8.21011	8.09634	8.21783	8.31853	8.13782	8.5608	8.39472	8.37658	8.21076	8.29116	8.08389	8.06439	0	0.214484	0.46474	0.550322	0.714615	0.702917	0.522046	0.779493	0.0477348	0.00714339	0.000389156	0.000348594
30741	ENSMUSG00000061048	ILMN_3077284 / ILMN_1222853 / ILMN_3156246 / ILMN_2444594	Cdh3	protein_coding	cadherin 3 Gene [Source:MGI Symbol;Acc:MGI:88356]	FALSE	73.295	57.3496	64.6542	106.615	64.4174	-0.260953	-0.718134	FALSE	TRUE	-70.2338	6.86741	6.81475	6.95426	6.97352	6.8949	7.01956	7.25513	7.17385	7.24466	7.35796	7.36559	7.23876	7.44686	7.43808	7.51536	7.3355	7.46037	7.26784	7.35664	7.44548	7.35257	0	0.0838555	0.34574	0.441964	0.587963	0.475765	0.50609	0.850812	0.00506424	0.000258967	6.01701e-06	6.4347e-05
23127	ENSMUSG00000028266	ILMN_2642403 / ILMN_1247702	Lmo4	protein_coding	LIM domain only 4 Gene [Source:MGI (curated);Acc:MGI:109360]	TRUE	44.5329	64	140.451	37.7403	75.2	1.18082	0.975955	TRUE	TRUE	336.709	9.48539	9.56044	9.65233	9.93072	9.90647	9.7896	10.1596	10.1166	10.1525	10.7005	10.2816	10.0252	10.0646	10.214	10.6598	10.2029	10.2994	10.2245	10.0006	10.1658	10.0404	0	0.309545	0.576859	0.769714	0.746758	0.676227	0.502853	0.791289	0.171465	0.0112595	0.00816834	0.0198176
26481	ENSMUSG00000038384	ILMN_1258086	Setd1b	protein_coding	SET domain containing 1B Gene [Source:MGI Symbol;Acc:MGI:2652820]	FALSE	66.8	52.9663	28.8353	36.2443	20.5384	-0.694308	-0.790111	TRUE	TRUE	-90.5128	7.53038	7.55834	7.48098	7.73186	7.63837	7.82436	7.95701	7.98476	7.82072	8.22264	8.0758	7.96784	8.14718	8.06806	8.54587	8.09741	8.28296	8.15058	8.02984	8.10805	7.92599	0	0.208297	0.397601	0.565532	0.730472	0.653756	0.498061	0.796144	0.193402	0.00930368	0.00057856	0.00133279
20878	ENSMUSG00000005892	ILMN_1237934	Trh	protein_coding	thyrotropin releasing hormone Gene [Source:MGI (curated);Acc:MGI:98823]	FALSE	77.1116	177.2	105.8	1799.55	1102.69	0.867353	-0.706102	TRUE	TRUE	16.9655	11.0846	11.1716	11.0083	11.1454	11.3055	11.3389	11.4628	11.4321	11.5095	11.8451	11.5708	11.6278	11.7162	11.6362	11.7762	11.7757	11.7364	11.6744	11.4948	11.672	11.5895	0	0.175096	0.379937	0.593058	0.621327	0.640672	0.497258	0.740945	0.0252243	0.000219554	7.20483e-05	5.48847e-05
17910	ENSMUSG00000024122	ILMN_3124885 / ILMN_2594855	Pdpk1	protein_coding	3-phosphoinositide dependent protein kinase-1 Gene [Source:MGI (curated);Acc:MGI:1338068]	FALSE	55.4638	43.745	25.1784	42.3748	25.672	-0.671066	-0.701528	TRUE	TRUE	-72.5097	7.39681	7.7519	7.55189	7.93903	7.93379	7.86307	8.08465	7.84411	7.92547	7.96933	7.98989	8.07594	8.16296	7.87967	8.53708	8.07112	8.03235	7.70138	8.00507	8.19727	7.97414	0	0.345102	0.384546	0.444857	0.626372	0.368088	0.491965	0.740859	0.513963	0.242809	0.021873	0.327346
19272	ENSMUSG00000061517	ILMN_1254295 / ILMN_3163306 / ILMN_2721489	Sox21	protein_coding	SRY-box containing gene 21 Gene [Source:MGI Symbol;Acc:MGI:2654070]	TRUE	35.9515	32.7889	22.5815	19.8462	7.53514	-0.365325	-1.2883	FALSE	TRUE	-64.9182	7.32358	7.64098	7.71139	8.04406	8.02025	8.13165	8.37465	8.25833	8.16027	8.11251	8.17632	8.26053	8.20451	8.07912	8.30995	8.12213	8.021	7.93881	8.16369	8.14911	7.83253	0	0.506671	0.705766	0.624466	0.639209	0.468666	0.489791	0.123612	0.00245335	0.00476449	0.00206379	0.0270424
11816	ENSMUSG00000005672	ILMN_1250169 / ILMN_1246876	Kit	protein_coding	kit oncogene Gene [Source:MGI (curated);Acc:MGI:96677]	FALSE	201.681	64	60.0009	107.295	38.6877	-1.68578	-1.44821	TRUE	TRUE	-926.528	7.39402	7.37463	7.34871	7.43748	7.45285	7.32861	7.6161	7.60384	7.68012	7.50142	7.7886	7.82452	7.81743	7.83024	7.57258	7.90172	7.92029	8.05521	7.9946	7.69232	7.85301	0	0.033861	0.2609	0.332393	0.367629	0.586622	0.47419	0.972264	0.475206	0.137856	0.0407445	0.00108394
6999	ENSMUSG00000075304	ILMN_2641201	Sp5	protein_coding	trans-acting transcription factor 5 Gene [Source:MGI (curated);Acc:MGI:1927715]	FALSE	0	16.8824	2.63333	5.71808	6.26635	3.42732	0.113181	TRUE	FALSE	78.9718	7.28855	7.01223	7.37311	7.43946	7.14092	7.2762	7.5677	7.53282	7.45256	7.72256	7.74038	7.66596	7.62698	7.746	8.1069	7.63736	7.96097	7.54462	7.6523	7.80158	7.51555	0	0.0608938	0.293062	0.484999	0.60199	0.489681	0.431844	0.963591	0.663698	0.137136	0.0195632	0.0889973
20727	ENSMUSG00000053113	ILMN_2618176	Socs3	protein_coding	suppressor of cytokine signaling 3 Gene [Source:MGI (curated);Acc:MGI:1201791]	FALSE	608.94	802.4	393.931	615.409	460.452	-0.025714	-0.417709	FALSE	FALSE	-113.3	9.2668	9.64666	9.46145	9.04834	8.76079	8.79926	9.19835	9.12537	9.34442	9.16453	9.25052	9.13491	9.17295	9.23074	9.44822	9.34868	9.23011	9.16821	9.22144	9.17689	9.0646	0	-0.588844	-0.235591	-0.27499	-0.174339	-0.209309	-0.303996	0.037988	0.636398	0.370316	0.440596	0.525174
16308	ENSMUSG00000024190	ILMN_2622983	Dusp1	protein_coding	dual specificity phosphatase 1 Gene [Source:MGI (curated);Acc:MGI:105120]	FALSE	233	292.514	409.48	137.141	220	0.589055	0.677904	TRUE	TRUE	414.823	9.13152	9.26893	9.21802	8.77657	8.7281	8.69278	8.67068	8.52391	8.60646	8.7338	8.62425	8.60422	8.76045	8.81053	8.97212	8.90623	8.85491	8.97381	8.86482	9.03344	8.77665	0	-0.473673	-0.605811	-0.552069	-0.358461	-0.294508	-0.314521	0.00971951	0.000145575	0.000258967	0.00766069	0.0380291
10611	ENSMUSG00000087166	ILMN_1260018	AL670941.2	processed_transcript	LINE-1 type transposase domain containing 1 (L1td1), mRNA [Source:RefSeq DNA;Acc:NM_001081202]	FALSE	213.711	329.799	97.4725	35.5008	26.811	-0.000503009	-0.392272	FALSE	FALSE	-21.6997	9.86355	9.5744	9.81743	9.60784	9.68046	9.77004	9.46919	9.58374	9.65938	9.44756	9.39487	9.53208	9.27677	9.43706	8.62205	9.48555	9.54469	9.72823	9.40685	9.34208	9.4281	0	-0.0656815	-0.181019	-0.293626	-0.639833	-0.165637	-0.359448	0.965804	0.875327	0.596271	0.029134	0.813688
32882	ENSMUSG00000030970	ILMN_1239933 / ILMN_2740806	Ctbp2	protein_coding	C-terminal binding protein 2 Gene [Source:MGI Symbol;Acc:MGI:1201686]	FALSE	294.316	698.721	412.057	1584.83	1546.33	0.913835	-0.0354536	TRUE	FALSE	699.993	8.57318	8.23994	8.29401	8.21813	8.09887	8.44146	8.13706	8.25543	8.01952	8.06836	8.03774	8.19941	7.93518	7.92175	7.39495	7.75773	8.03596	8.00919	7.81024	7.91018	8.14132	0	-0.116225	-0.231703	-0.267208	-0.618417	-0.434753	-0.415132	0.933051	0.821308	0.62831	0.0284471	0.218117
25192	ENSMUSG00000031586	ILMN_2568516 / ILMN_2546905 / ILMN_3099398 / ILMN_1223614 / ILMN_3026557	Rbpms	protein_coding	RNA binding protein gene with multiple splicing Gene [Source:MGI Symbol;Acc:MGI:1334446]	FALSE	1021.02	1014.78	697.832	732.091	899.291	-0.253542	0.296398	FALSE	FALSE	1.60339	9.8388	9.27435	9.50024	9.30157	9.33217	9.29581	9.07532	9.33613	9.2874	9.12215	9.10988	9.1495	8.94534	9.18425	8.55204	9.01032	8.97184	9.18231	8.97383	9.05871	9.30002	0	-0.227948	-0.304849	-0.410621	-0.643925	-0.482975	-0.426946	0.848799	0.717745	0.349366	0.0262546	0.163004
24150	ENSMUSG00000053559	ILMN_1247198 / ILMN_3130403 / ILMN_3053655	Smagp	protein_coding	small cell adhesion glycoprotein Gene [Source:MGI Symbol;Acc:MGI:2448476]	FALSE	642.512	604.345	796.907	315	265.876	0.124734	-0.243756	FALSE	FALSE	-7.43632	9.02242	9.05325	8.81834	8.8896	8.78387	8.71424	8.6099	8.61356	8.76347	8.53439	8.50048	8.58502	8.36153	8.5372	8.1456	8.35015	8.21009	8.51465	8.42551	8.49506	8.65219	0	-0.168768	-0.30236	-0.424704	-0.616559	-0.60637	-0.440414	0.828087	0.413295	0.0603904	0.00184696	0.00185497
26443	ENSMUSG00000020108	ILMN_2993109	Ddit4	protein_coding	DNA-damage-inducible transcript 4 Gene [Source:MGI Symbol;Acc:MGI:1921997]	FALSE	220	79.55	75.8755	59	208.895	-1.48938	1.80663	TRUE	TRUE	12.95	8.39623	7.88131	7.82339	7.47167	7.65801	7.50774	7.5905	7.51078	7.44862	7.13478	7.46337	7.56948	7.31541	7.48865	7.56658	7.41444	7.40256	7.45002	7.60747	7.52582	7.56468	0	-0.487841	-0.517015	-0.644435	-0.576767	-0.611306	-0.467658	0.419273	0.164582	0.0181074	0.0225535	0.0173255
28227	ENSMUSG00000001946	ILMN_2690839	Esam	protein_coding	endothelial cell-specific adhesion molecule Gene [Source:MGI (curated);Acc:MGI:1916774]	FALSE	8.14679	1.0989	3.4	5.71808	0.756939	-1.49307	-1.93498	FALSE	FALSE	-44.9397	7.50501	7.86873	7.72583	7.44145	7.73493	7.58563	7.15053	7.38414	7.0671	7.17578	7.05611	7.0545	7.23736	7.03718	7.35106	7.30969	7.05005	7.15838	7.36082	7.04949	7.23814	0	-0.112518	-0.499266	-0.604392	-0.491323	-0.527152	-0.483707	0.913557	0.113773	0.0143727	0.0346126	0.0271171
32679	ENSMUSG00000068079	ILMN_1231030	Tcf15	protein_coding	transcription factor 15 Gene [Source:MGI (curated);Acc:MGI:104664]	TRUE	265.171	415.272	475.25	373.515	637.492	0.745533	0.769646	TRUE	TRUE	994.848	9.39141	9.64176	9.36304	9.21749	9.34727	8.99791	8.67582	8.88846	8.91139	8.42076	8.57522	8.77353	8.86859	8.6285	8.37406	8.76002	8.38364	8.69824	8.94565	8.8149	9.16157	0	-0.277851	-0.640181	-0.875568	-0.841686	-0.851441	-0.491367	0.809096	0.0850527	0.00450344	0.00329654	0.00271867
25683	ENSMUSG00000030060	ILMN_2604263	8430410A17Rik	protein_coding	RIKEN cDNA 8430410A17 gene Gene [Source:MGI Symbol;Acc:MGI:1914053]	FALSE	759.015	1965.28	1480.32	1528.26	582.776	1.18149	-1.38935	TRUE	TRUE	-54.5718	9.40103	9.61419	9.52949	9.39304	9.41161	9.64978	9.29747	9.09695	9.36972	9.11548	9.20238	9.16371	9.02818	9.0878	8.35484	9.03092	8.87617	9.04978	8.96612	8.94314	9.11492	0	-0.0300935	-0.26019	-0.354382	-0.691293	-0.529281	-0.506843	0.988404	0.787919	0.460445	0.0150921	0.0980625
6312	ENSMUSG00000070780	ILMN_2693777 / ILMN_1259076 / ILMN_2712578 / ILMN_2735673 / ILMN_2720836	Rbm47	protein_coding	RNA binding motif protein 47 Gene [Source:MGI (curated);Acc:MGI:2384294]	FALSE	110.998	134.556	143.823	148.8	64	0.323901	-1.20453	FALSE	TRUE	-93.3977	9.29744	8.67363	8.86781	8.92678	8.83264	8.62509	8.59528	8.48284	8.65562	8.54539	8.6342	8.52852	8.1105	8.6235	8.45299	8.18493	8.2573	8.49275	8.29312	8.44933	8.33067	0	-0.151456	-0.368378	-0.376921	-0.550629	-0.634632	-0.588586	0.903499	0.582566	0.414197	0.0594677	0.0328503
25764	ENSMUSG00000041075	ILMN_2587820 / ILMN_2907560	Fzd7	protein_coding	frizzled homolog 7 (Drosophila) Gene [Source:MGI (curated);Acc:MGI:108570]	FALSE	636.7	366.962	569.776	558.639	771.567	-0.442154	0.465164	FALSE	FALSE	0.307491	9.29367	9.51481	9.44957	9.0303	9.21557	8.9772	8.84829	8.86934	9.10783	8.94075	8.79404	8.98388	8.79508	8.90136	8.33609	8.78356	8.6399	8.92473	8.93087	8.6875	8.84322	0	-0.344994	-0.47753	-0.513125	-0.74184	-0.636622	-0.598823	0.700118	0.228523	0.0891537	0.00356656	0.0128857
29914	ENSMUSG00000021806	ILMN_2961933 / ILMN_2621544	Nid2	protein_coding	nidogen 2 Gene [Source:MGI Symbol;Acc:MGI:1298229]	FALSE	3544.8	2732.98	1765.37	1463.58	1203.76	-0.656072	-0.281743	TRUE	FALSE	-1883.97	9.4111	9.68586	9.48685	9.51251	9.4485	9.27078	9.45234	9.17141	9.42111	9.32527	9.33791	9.17694	9.26456	9.12092	9.71195	9.19342	9.40586	9.21678	8.9576	8.94633	8.83238	0	-0.117342	-0.179653	-0.247899	-0.162122	-0.255913	-0.615832	0.915929	0.856997	0.602546	0.605258	0.546178
16861	ENSMUSG00000033446	ILMN_2792601	Lpar6	protein_coding	lysophosphatidic acid receptor 6 Gene [Source:MGI Symbol;Acc:MGI:1914418]	FALSE	73.295	126	239.526	42.5652	181.74	1.30651	2.06855	TRUE	TRUE	1510.74	8.22314	8.16876	8.33177	8.05775	8.01303	7.70904	7.92049	7.85635	7.85175	7.75816	7.8271	7.84244	7.68123	7.81219	8.04123	7.75045	7.60733	7.66196	7.59844	7.70489	7.55147	0	-0.314614	-0.365026	-0.431988	-0.396342	-0.567977	-0.622954	0.570508	0.170133	0.029152	0.0277765	0.00154989
10434	ENSMUSG00000038793	ILMN_1246073	Lefty1	protein_coding	left right determination factor 1 Gene [Source:MGI (curated);Acc:MGI:107405]	FALSE	3331.27	1065.59	1045.44	370.469	2446.88	-1.65719	2.72022	TRUE	TRUE	1866.72	8.84767	8.96034	8.77013	8.64356	8.65542	8.38011	8.30522	8.30951	8.31595	8.09711	8.09196	8.18274	8.24102	8.18874	8.25868	8.1344	8.01621	8.18234	8.15462	8.20142	8.33365	0	-0.299686	-0.549158	-0.735445	-0.629899	-0.7484	-0.629483	0.283973	0.000575304	1.18831e-05	5.90904e-05	6.77705e-06
13831	ENSMUSG00000078452	ILMN_2680756 / ILMN_1245816	Raet1d	protein_coding	retinoic acid early transcript delta Gene [Source:MGI (curated);Acc:MGI:1861032]	FALSE	10.618	11.9758	15.3472	62.122	47.0985	0.335678	-0.392149	FALSE	FALSE	-0.0938574	7.91393	7.85496	7.71036	7.73111	7.89135	7.50954	7.40041	7.47469	7.3787	7.27307	7.20909	7.27289	7.14893	7.1717	7.52241	7.14476	7.09722	7.23472	7.22077	7.13397	7.20435	0	-0.115746	-0.408483	-0.574731	-0.545406	-0.667516	-0.640052	0.888116	0.116873	0.00503049	0.00432742	0.000583646
12073	ENSMUSG00000053219	ILMN_1245816 / ILMN_1231358	Raet1e	protein_coding	retinoic acid early transcript gamma Gene [Source:MGI Symbol;Acc:MGI:109431]	FALSE	19.8779	19.2502	31.842	100.696	74.8687	0.346524	-0.42269	FALSE	FALSE	-0.286047	7.91393	7.85496	7.71036	7.73111	7.89135	7.50954	7.40041	7.47469	7.3787	7.27307	7.20909	7.27289	7.14893	7.1717	7.52241	7.14476	7.09722	7.23472	7.22077	7.13397	7.20435	0	-0.115746	-0.408483	-0.574731	-0.545406	-0.667516	-0.640052	0.888116	0.116873	0.00503049	0.00432742	0.000583646
15452	ENSMUSG00000044626	ILMN_2760434 / ILMN_1217063	Liph	protein_coding	lipase, member H Gene [Source:MGI Symbol;Acc:MGI:2388029]	FALSE	316.725	272.608	203.4	192.847	161.185	-0.410744	-0.257278	FALSE	FALSE	-102.35	9.5197	9.6782	9.39606	9.53231	9.6081	9.43774	9.14539	9.16268	9.1883	9.04329	9.12289	9.084	9.11771	8.98258	9.32236	8.92605	8.81452	8.82829	8.90744	8.8229	8.93513	0	-0.00526785	-0.365863	-0.447923	-0.390434	-0.675029	-0.642828	0.996317	0.061134	0.00710864	0.0110331	6.53897e-05
9587	ENSMUSG00000040703	ILMN_2758264 / ILMN_1235682	Cyp2s1	protein_coding	cytochrome P450, family 2, subfamily s, polypeptide 1 Gene [Source:MGI (curated);Acc:MGI:1921384]	FALSE	71.6	60.9691	80.4626	57.0035	27.9479	-0.0176775	-1.00268	FALSE	TRUE	-62.0481	8.0522	7.76401	7.62049	7.61821	7.63464	7.89907	7.28377	7.35764	7.30422	7.20807	7.31088	7.19697	7.09051	7.16263	7.18086	7.19219	7.05319	7.08664	7.01966	7.18162	7.17636	0	-0.0949277	-0.497025	-0.573596	-0.667568	-0.70156	-0.686355	0.903844	0.022021	0.00377766	0.000533447	0.00029407
14676	ENSMUSG00000028635	ILMN_2723965	Edn2	protein_coding	endothelin 2 Gene [Source:MGI (curated);Acc:MGI:95284]	FALSE	0	14.2	7.42857	3.8	2.65556	3.56246	-0.392941	TRUE	FALSE	56.4258	6.96703	7.43609	7.56156	6.92608	6.89813	6.79087	6.80666	6.72925	6.76015	6.72472	6.73204	6.65367	6.83266	6.56325	6.75132	6.6563	6.62122	6.56548	6.69983	6.63331	6.53022	0	-0.449862	-0.556205	-0.61808	-0.605815	-0.707225	-0.700437	0.332196	0.035813	0.00824444	0.00552378	0.00124393
15720	ENSMUSG00000062762	ILMN_2775512 / ILMN_2953677	Ei24	protein_coding	etoposide induced 2.4 mRNA Gene [Source:MGI Symbol;Acc:MGI:108090]	FALSE	33.8	66.8	98.9085	20.6301	23.6	1.2688	0.185617	TRUE	FALSE	103.117	9.19622	9.09552	9.08147	8.82524	8.77641	8.76898	8.60982	8.65352	8.78993	8.48423	8.52954	8.44243	8.39049	8.41414	8.191	8.272	8.36811	8.34162	8.3259	8.26667	8.48847	0	-0.33419	-0.43998	-0.639005	-0.792527	-0.797158	-0.764054	0.113387	0.00312272	3.0448e-05	1.29663e-06	1.18036e-06
18622	ENSMUSG00000021848	ILMN_2691752	Otx2	protein_coding	orthodenticle homolog 2 (Drosophila) Gene [Source:MGI (curated);Acc:MGI:97451]	TRUE	165.516	318.148	395.817	689.273	477.094	1.10423	-0.529874	TRUE	FALSE	134.98	9.35486	9.64462	9.30398	9.01506	9.11948	8.9943	8.79863	8.74494	8.95012	8.62697	8.57058	8.80915	8.66243	8.73634	8.57556	8.6668	8.35561	8.65777	8.64364	8.59681	8.4775	0	-0.39154	-0.603254	-0.765585	-0.776379	-0.874425	-0.861837	0.38589	0.0071096	0.000398639	0.000231145	6.4347e-05
9737	ENSMUSG00000066652	ILMN_2713164	Lefty2	protein_coding	left-right determination factor 2 Gene [Source:MGI (curated);Acc:MGI:2443573]	FALSE	161.639	141.55	120.15	426.285	1401.83	-0.302778	1.71507	FALSE	TRUE	898.13	8.63286	8.5594	8.65446	8.4802	8.4875	8.48024	8.22062	8.34989	8.24407	7.80373	7.96746	8.11355	8.01284	7.91731	7.57107	7.7925	7.76466	7.89188	7.77156	7.6681	7.75904	0	-0.132923	-0.344046	-0.653995	-0.78183	-0.799228	-0.882668	0.854406	0.227129	0.00103044	8.42636e-05	6.4347e-05
6408	ENSMUSG00000034518	ILMN_2795395 / ILMN_1238509 / ILMN_1259442 / ILMN_2959976	Hmgxb4	protein_coding	HMG box domain containing 4 Gene [Source:MGI (curated);Acc:MGI:1918073]	TRUE	561.642	807.326	899.291	781.475	507.984	0.602538	-0.620424	TRUE	TRUE	-0.227633	9.106	8.6939	8.69612	8.69607	8.57655	8.82208	8.33241	8.51245	8.44828	8.25731	8.33524	8.22495	8.12521	8.23249	8.00328	8.06375	8.04556	8.11815	7.7953	7.97987	8.06319	0	-0.133774	-0.40096	-0.55951	-0.711681	-0.756184	-0.885884	0.874038	0.180964	0.0098976	0.000652713	0.00034001
27526	ENSMUSG00000049929	ILMN_1242617	Lpar4	protein_coding	lysophosphatidic acid receptor 4 Gene [Source:MGI (curated);Acc:MGI:1925384]	FALSE	19.0117	19.0068	17.419	50.8828	265.2	-0.0587662	2.35918	FALSE	TRUE	393.211	8.76675	8.91621	8.91092	8.76423	8.67771	8.7651	8.54971	8.51744	8.43042	8.38946	8.22352	8.1284	8.02223	7.98015	8.3719	7.86614	7.91502	7.8217	7.77585	7.90433	7.70593	0	-0.128947	-0.365436	-0.617498	-0.739869	-0.997005	-1.06926	0.857276	0.164582	0.00138212	0.000124961	3.92857e-06
5236	ENSMUSG00000042745	ILMN_2672190	Id1	protein_coding	inhibitor of DNA binding 1 Gene [Source:MGI (curated);Acc:MGI:96396]	TRUE	81.0943	553.771	1223.38	155.613	263.6	3.43777	0.756606	TRUE	TRUE	8013.38	9.00927	9.44943	9.1643	8.46884	8.41547	8.44298	8.02844	8.12046	8.11381	8.19256	7.94983	8.03112	8.01573	8.04714	8.07358	8.01693	7.77929	7.87706	8.01693	7.98708	8.04585	0	-0.765238	-1.12009	-1.14983	-1.16218	-1.31657	-1.19105	0.000527937	2.69503e-06	8.78388e-07	3.68678e-07	6.24683e-08
11323	ENSMUSG00000019997	ILMN_1238215 / ILMN_2909150	Ctgf	protein_coding	connective tissue growth factor Gene [Source:MGI (curated);Acc:MGI:95537]	FALSE	110.127	222.418	517.192	32.1889	157.563	1.73845	2.25628	TRUE	TRUE	3317.61	9.3432	9.28876	9.01743	8.53641	8.48211	8.55753	8.17288	8.21712	8.27153	8.37548	8.21762	8.28588	8.05522	8.25735	8.43402	8.14479	8.2328	8.39549	8.09559	8.02779	7.76168	0	-0.691113	-0.995954	-0.92347	-0.967599	-0.958768	-1.25478	0.0150568	9.65093e-05	0.000109154	4.47603e-05	4.35085e-05
[truncated: 34 more columns]

## Sheet: ESDN-iNanog and ESDN-iEsrrb DEG
Supplementary Table 1.3 | ESDN-iNanog and ESDN-iEsrrb DEGs
Data for genes that were differentially expressed in at least one comparison in ESDN-iNanog or ESDN-iEsrrb, sorted by the average fold change in the ESDN-NERT time-course after 6h of treatment (column AS, *)
orange	marks substantial fold changes positively correlated with Nanog expression
blue	marks substantial fold changes negatively correlated with Nanog expression (less or equal -log2(1.5))
**	TF = Transcription factor. These annotations are based on data from Ravasi et al. (2010).
***	Transcription factor binding sites were identified in a reanalysis of data from Chen et al. (2008) and Marson et al. (2008), see methods.
General Information							DeepSAGE Gene Expression										Illumina BeadArray (ESDN-NERT)
Stable Identifiers			Gene Name and Description				Tag Counts (quantile-normalized)					Fold Change (log2)		Differentially Expressed?			Intensity (log2, quantile-normalized, corrected to 0h)																					Fold Change (log2)							P-value (FDR-adjusted)
GeneProf ID	Ensembl Gene ID	Illumina WG v2 Probe ID(s)	Gene Symbol / Name	Feature Type	Description	TF**	RCN(t)	RCNβH(t) R1	RCNβH(t) R2	TNG GFP+	TNG GFP-	RCNβH(t)/RCN(t)	TNG GFP- / GFP+	RCNβH(t)/RCN(t)	TNG GFP- / GFP+	NCPF	0h R1	0h R2	0h R3	1h R1	1h R2	1h R3	2h R1	2h R2	2h R3	3h R1	3h R2	3h R3	4h R1	4h R2	4h R3	5h R1	5h R2	5h R3	6h R1	6h R2	6h R3	0h/0h	1h/0h	2h/0h	3h/0h	4h/0h	5h/0h	6h/0h*	1h/0h	2h/0h	3h/0h	4h/0h	5h/0h
29645	ENSMUSG00000021255	ILMN_1228497 / ILMN_2555396	Esrrb	protein_coding	estrogen related receptor, beta Gene [Source:MGI (curated);Acc:MGI:1346832]	TRUE	3492.1	2519.29	2016.58	1403.99	552.685	-0.622491	-1.34342	TRUE	TRUE	-7717.76	10.6916	10.6179	10.7999	10.9826	10.9856	11.1554	11.2247	11.2223	11.248	11.5665	11.6337	11.5733	11.8447	11.9331	11.909	11.9767	12.0023	11.834	12.0443	11.9363	11.8116	0	0.338097	0.528548	0.888035	1.19249	1.23453	1.22763	0.0823911	0.000332268	7.83503e-07	5.56866e-09	3.08491e-09
31072	ENSMUSG00000041598	ILMN_2728431	Cdc42ep4	protein_coding	CDC42 effector protein (Rho GTPase binding) 4 Gene [Source:MGI (curated);Acc:MGI:1929760]	FALSE	256.837	269.266	140.054	199.6	167.377	-0.326194	-0.252624	FALSE	FALSE	-69.2263	7.72391	7.80326	7.5656	8.05274	8.07958	8.00386	8.39044	8.28576	8.49385	8.52086	8.66184	8.48149	8.58554	8.55549	8.79712	8.76358	8.61847	8.66089	8.70833	8.741	8.7426	0	0.347805	0.692427	0.857142	0.948461	0.983392	1.03305	0.158999	9.65093e-05	2.74708e-06	5.35175e-07	2.96306e-07
15802	ENSMUSG00000022885	ILMN_2525980 / ILMN_1258864 / ILMN_2705166 / ILMN_1239935	St6gal1	protein_coding	beta galactoside alpha 2,6 sialyltransferase 1 Gene [Source:MGI (curated);Acc:MGI:108470]	FALSE	9.79588	5.2	10.2	92.593	194.796	-0.311393	1.06488	FALSE	TRUE	35.4934	7.11056	7.23991	7.14984	7.31153	7.21512	7.38112	7.69626	7.63175	7.62706	8.10488	8.17762	8.13389	8.31808	8.24184	8.58364	8.41079	8.36587	8.19131	8.20708	8.28708	8.09232	0	0.135819	0.484922	0.972029	1.21442	1.15589	1.02873	0.830664	0.0071096	1.99777e-06	5.13255e-08	8.76056e-08
27410	ENSMUSG00000006587	ILMN_1239726 / ILMN_3163501	Snai3	protein_coding	snail homolog 3 (Drosophila) Gene [Source:MGI Symbol;Acc:MGI:1353563]	TRUE	0	13.2291	16.2726	27.7427	24.4	3.97736	-0.178365	TRUE	FALSE	235.663	6.99885	7.03146	7.06957	7.26548	7.06581	7.12643	7.36835	7.24698	7.2442	7.65999	7.45449	7.42983	7.76496	7.7224	8.12461	7.7627	8.02223	7.7201	7.87595	8.15292	7.98154	0	0.11928	0.253218	0.481478	0.837363	0.801719	0.970175	0.895699	0.625127	0.0432131	0.00022571	0.000314174
31022	ENSMUSG00000018727	ILMN_2647225 / ILMN_1216905 / ILMN_2774260	Cpsf4l	protein_coding	cleavage and polyadenylation specific factor 4-like Gene [Source:MGI (curated);Acc:MGI:1277182]	FALSE	134.372	121.746	78.9168	70.7865	48.5872	-0.417854	-0.533746	FALSE	FALSE	-82.2973	7.98988	8.30901	8.14146	8.5035	8.42687	8.22214	8.3526	8.48935	8.39099	8.66539	8.59422	8.64281	8.86247	8.65333	9.14445	8.99514	8.83749	8.87032	9.10857	9.16728	9.06537	0	0.237386	0.264194	0.487359	0.739964	0.754201	0.966956	0.777512	0.593216	0.0349484	0.000639321	0.000405812
7385	ENSMUSG00000038916	ILMN_1218026 / ILMN_1233535	6330407J23Rik	protein_coding	RIKEN cDNA 6330407J23 gene Gene [Source:MGI Symbol;Acc:MGI:1914662]	FALSE	8.14679	16.2088	8.79802	28.2048	27.1322	0.561986	-0.0539826	FALSE	FALSE	4.56732	7.30561	7.32065	7.20594	7.35297	7.32382	7.57865	7.54263	7.5146	7.30757	8.05466	7.7989	7.71533	7.9809	7.71112	8.23709	8.03666	8.26555	8.00488	7.96775	8.30656	8.19172	0	0.141079	0.177532	0.578895	0.698968	0.824962	0.877945	0.897722	0.864654	0.0449177	0.00620978	0.00133279
29159	ENSMUSG00000021759	ILMN_1222991 / ILMN_2759079 / ILMN_1258830	Ppap2a	protein_coding	phosphatidic acid phosphatase type 2A Gene [Source:MGI Symbol;Acc:MGI:108412]	FALSE	142.364	88.2297	133.403	377.344	411.129	-0.358549	0.123399	FALSE	FALSE	-12.7453	7.52785	7.55801	7.59978	7.72582	7.71809	7.67536	7.95188	7.85004	7.8711	8.05883	8.07886	8.09083	8.28728	8.20863	8.30341	8.29107	8.24429	8.25874	8.252	8.43678	8.2955	0	0.144544	0.329125	0.514294	0.704561	0.702821	0.766213	0.615208	0.000833943	2.5947e-06	2.9104e-08	3.03385e-08
29285	ENSMUSG00000003032	ILMN_1221264 / ILMN_2547260 / ILMN_1241903 / ILMN_2999439	Klf4	protein_coding	Kruppel-like factor 4 (gut) Gene [Source:MGI (curated);Acc:MGI:1342287]	TRUE	577.4	177.2	136.99	1039.82	263.6	-1.87127	-1.97584	TRUE	TRUE	-6497.36	7.53058	7.37482	7.53172	7.70058	7.55515	7.42982	7.90961	7.83407	7.9872	7.96492	8.11875	8.11326	8.08168	8.26491	7.9204	8.11035	8.17375	8.31339	8.2022	8.17847	8.20413	0	0.0828106	0.431254	0.586605	0.609959	0.72012	0.715895	0.913041	0.035813	0.00138212	0.00057856	9.95397e-05
26224	ENSMUSG00000032470	ILMN_2451441 / ILMN_1252830	Mras	protein_coding	muscle and microspikes RAS Gene [Source:MGI (curated);Acc:MGI:1100856]	FALSE	110.294	8.88171	9.23035	28.6775	8.03651	-3.46824	-1.71553	TRUE	TRUE	-887.403	7.17508	7.25621	7.06054	7.39897	7.21747	7.33236	7.4143	7.25717	7.23961	7.39613	7.5526	7.44162	7.65936	7.59963	7.98052	7.74778	7.84067	7.80086	7.82816	7.89602	7.76426	0	0.152318	0.139748	0.299503	0.58256	0.632493	0.665534	0.822513	0.822076	0.188814	0.000897089	0.000357309
18151	ENSMUSG00000080229	ILMN_2451441	AC157994.1	pseudogene		FALSE	1.01473	0	0.129395	0	0	-0.920143	0	FALSE	FALSE	-0.193738	7.17508	7.25621	7.06054	7.39897	7.21747	7.33236	7.4143	7.25717	7.23961	7.39613	7.5526	7.44162	7.65936	7.59963	7.98052	7.74778	7.84067	7.80086	7.82816	7.89602	7.76426	0	0.152318	0.139748	0.299503	0.58256	0.632493	0.665534	0.822513	0.822076	0.188814	0.000897089	0.000357309
21282	ENSMUSG00000021767	ILMN_2743320 / ILMN_1230880 / ILMN_2678373 / ILMN_1224783	Myst4	protein_coding	MYST histone acetyltransferase monocytic leukemia 4 Gene [Source:MGI Symbol;Acc:MGI:1858746]	FALSE	404.035	205.8	179.671	504.377	289.517	-1.06396	-0.798736	TRUE	TRUE	-1098.76	8.84261	9.15621	8.95604	9.10835	9.06443	9.20261	9.42585	9.17331	9.20731	9.4494	9.50774	9.37009	9.62621	9.5702	9.80542	9.55491	9.59109	9.48276	9.67358	9.61792	9.6567	0	0.140174	0.283868	0.457453	0.682319	0.557967	0.664444	0.826153	0.29387	0.00837569	0.000101296	0.00071292
24590	ENSMUSG00000028164	ILMN_2835723 / ILMN_1243565 / ILMN_1233274	Manba	protein_coding	mannosidase, beta A, lysosomal Gene [Source:MGI (curated);Acc:MGI:88175]	FALSE	589.405	162.12	152.4	462.599	187.496	-1.89941	-1.29834	TRUE	TRUE	-3178.16	7.7867	7.7334	7.85087	7.81863	7.86214	7.94269	8.055	8.22414	8.16462	8.11589	8.1853	8.39459	8.34862	8.10569	7.72055	8.39419	8.45222	8.45212	8.44211	8.39827	8.43571	0	0.0841626	0.357598	0.441607	0.267963	0.642522	0.635042	0.942071	0.370962	0.0927769	0.249377	0.00317234
30168	ENSMUSG00000025492	ILMN_2658501	Ifitm3	protein_coding	interferon induced transmembrane protein 3 Gene [Source:MGI Symbol;Acc:MGI:1913391]	FALSE	1000.91	660.571	736.648	1683.99	1215.89	-0.518134	-0.469538	FALSE	FALSE	-1033.64	10.3191	10.2854	10.363	10.3207	10.4516	10.222	10.3576	10.2989	10.5936	10.4258	10.5258	10.7727	10.6417	10.7087	9.79697	10.7156	10.6015	10.8834	10.9336	10.8422	11.0824	0	0.00894971	0.094229	0.252258	0.0599747	0.41102	0.630211	0.997489	0.966013	0.761655	0.925883	0.442685
14226	ENSMUSG00000048402	ILMN_2522863 / ILMN_2668750	Gli2	protein_coding	GLI-Kruppel family member GLI2 Gene [Source:MGI Symbol;Acc:MGI:95728]	TRUE	406.688	42.2552	37.8	215.586	64.8762	-3.3128	-1.71711	TRUE	TRUE	-3882.05	7.39202	7.78817	7.48916	7.61923	7.65777	7.60197	7.64506	7.61245	7.62564	7.84627	7.80158	7.73721	8.0336	7.86981	8.11071	8.07677	8.04143	8.15531	8.20651	8.04823	8.09946	0	0.0698758	0.0712682	0.238573	0.44826	0.534723	0.561619	0.926631	0.92681	0.310209	0.00548542	0.000966996
18644	ENSMUSG00000031297	ILMN_1257987 / ILMN_1212906	Slc7a3	protein_coding	solute carrier family 7 (cationic amino acid transporter, y+ system), member 3 Gene [Source:MGI (curated);Acc:MGI:1100521]	FALSE	1895.24	587	795.158	1731.48	1583.05	-1.45413	-0.12922	TRUE	FALSE	-3305.19	10.7639	10.8169	10.6944	10.8228	10.984	10.8023	11.0779	11.0045	11.2814	11.3556	11.2033	11.2901	11.3531	11.1636	11.557	11.3362	11.4895	11.2814	11.3362	11.3837	11.1389	0	0.111333	0.362857	0.524629	0.599519	0.610636	0.527888	0.894626	0.237722	0.0112595	0.00219463	0.00161639
30741	ENSMUSG00000061048	ILMN_3077284 / ILMN_1222853 / ILMN_3156246 / ILMN_2444594	Cdh3	protein_coding	cadherin 3 Gene [Source:MGI Symbol;Acc:MGI:88356]	FALSE	73.295	57.3496	64.6542	106.615	64.4174	-0.260953	-0.718134	FALSE	TRUE	-70.2338	6.86741	6.81475	6.95426	6.97352	6.8949	7.01956	7.25513	7.17385	7.24466	7.35796	7.36559	7.23876	7.44686	7.43808	7.51536	7.3355	7.46037	7.26784	7.35664	7.44548	7.35257	0	0.0838555	0.34574	0.441964	0.587963	0.475765	0.50609	0.850812	0.00506424	0.000258967	6.01701e-06	6.4347e-05
20878	ENSMUSG00000005892	ILMN_1237934	Trh	protein_coding	thyrotropin releasing hormone Gene [Source:MGI (curated);Acc:MGI:98823]	FALSE	77.1116	177.2	105.8	1799.55	1102.69	0.867353	-0.706102	TRUE	TRUE	16.9655	11.0846	11.1716	11.0083	11.1454	11.3055	11.3389	11.4628	11.4321	11.5095	11.8451	11.5708	11.6278	11.7162	11.6362	11.7762	11.7757	11.7364	11.6744	11.4948	11.672	11.5895	0	0.175096	0.379937	0.593058	0.621327	0.640672	0.497258	0.740945	0.0252243	0.000219554	7.20483e-05	5.48847e-05
11816	ENSMUSG00000005672	ILMN_1250169 / ILMN_1246876	Kit	protein_coding	kit oncogene Gene [Source:MGI (curated);Acc:MGI:96677]	FALSE	201.681	64	60.0009	107.295	38.6877	-1.68578	-1.44821	TRUE	TRUE	-926.528	7.39402	7.37463	7.34871	7.43748	7.45285	7.32861	7.6161	7.60384	7.68012	7.50142	7.7886	7.82452	7.81743	7.83024	7.57258	7.90172	7.92029	8.05521	7.9946	7.69232	7.85301	0	0.033861	0.2609	0.332393	0.367629	0.586622	0.47419	0.972264	0.475206	0.137856	0.0407445	0.00108394
16128	ENSMUSG00000029151	ILMN_2521965 / ILMN_2692938	Slc30a3	protein_coding	solute carrier family 30 (zinc transporter), member 3 Gene [Source:MGI (curated);Acc:MGI:1345280]	FALSE	17.4225	8.88171	8.0013	4.89273	12.5831	-0.964382	1.20481	TRUE	TRUE	0.598639	6.8447	6.82778	6.9106	7.03801	6.96402	6.87425	7.04315	7.07451	7.0651	7.18391	7.12229	6.96586	7.27024	7.33479	7.5176	7.30137	7.31576	7.31539	7.2552	7.29743	7.28777	0	0.0977275	0.19989	0.229656	0.513179	0.449813	0.419105	0.84381	0.357107	0.126093	9.57411e-05	0.000346309
20121	ENSMUSG00000022186	ILMN_1231503 / ILMN_1236757	Oxct1	protein_coding	3-oxoacid CoA transferase 1 Gene [Source:MGI (curated);Acc:MGI:1914291]	FALSE	238.6	236.519	471.65	188.4	195.6	0.567534	0.053827	FALSE	FALSE	102.759	7.90394	7.97701	7.90719	7.83859	7.88012	8.19744	7.95437	8.1518	8.13854	8.11785	7.94777	8.30057	8.31513	8.09186	7.58028	8.14284	8.25249	8.24842	8.36349	8.33515	8.26377	0	0.0426685	0.152187	0.192683	0.0663768	0.285205	0.391422	0.979759	0.899474	0.772397	0.88906	0.554092
12328	ENSMUSG00000030203	ILMN_3037810 / ILMN_3112011 / ILMN_2754148 / ILMN_2467596 / ILMN_2769543	Dusp16	protein_coding	dual specificity phosphatase 16 Gene [Source:MGI (curated);Acc:MGI:1917936]	FALSE	125.795	83.15	155.439	65.5626	81.2	-0.075929	0.304426	FALSE	FALSE	5.33749	7.40354	7.5291	7.45634	7.53719	7.56488	7.48534	7.67597	7.66268	7.66815	7.69897	7.6992	7.77744	7.86055	7.77271	7.65693	7.80363	7.78657	7.84928	7.81779	7.78252	7.90417	0	0.0661445	0.205936	0.262211	0.300401	0.350168	0.371836	0.871136	0.122347	0.0111473	0.00207158	0.000405812
31523	ENSMUSG00000034486	ILMN_1249766	Gbx2	protein_coding	gastrulation brain homeobox 2 Gene [Source:MGI Symbol;Acc:MGI:95668]	TRUE	157.682	343.573	149.835	48.5216	96.2024	0.642479	0.972934	TRUE	TRUE	415.345	10.0715	10.6686	10.6202	10.5788	10.5039	10.6295	10.818	10.6686	10.7298	11.025	10.8937	10.8	10.9526	10.8074	11.0525	10.8864	10.9504	10.7941	10.8991	10.7389	10.6054	0	0.117305	0.285366	0.452809	0.48407	0.423534	0.294364	0.914971	0.658438	0.147968	0.0545449	0.139723
17163	ENSMUSG00000031520	ILMN_2486573	Vegfc	protein_coding	vascular endothelial growth factor C Gene [Source:MGI Symbol;Acc:MGI:109124]	FALSE	152.4	42.2552	32.9052	106.615	42.6	-1.99137	-1.30348	TRUE	TRUE	-818.056	7.15612	7.01531	7.09404	7.06819	7.07691	6.9753	7.06938	7.07193	7.05467	7.20909	7.1432	7.12405	7.06623	7.2476	7.32609	7.26915	7.25307	7.35339	7.32977	7.3599	7.24039	0	-0.0483576	-0.0231629	0.0702887	0.124816	0.20338	0.22153	0.93171	0.974919	0.808493	0.317484	0.123473
6265	ENSMUSG00000066705	ILMN_2609998	Fxyd6	protein_coding	FXYD domain-containing ion transport regulator 6 Gene [Source:MGI Symbol;Acc:MGI:1890226]	FALSE	103.204	24.5918	98	1929.28	1002.98	-0.7422	-0.943078	TRUE	TRUE	-1793.88	10.243	10.3923	10.1987	10.4768	10.3589	10.2734	10.3751	10.2981	10.4655	10.3255	10.2894	10.3826	10.3422	10.3778	10.7565	10.4735	10.5413	10.4413	10.5272	10.5056	10.2453	0	0.0916773	0.101579	0.054464	0.214169	0.20738	0.148012	0.916237	0.908345	0.932338	0.315083	0.524585
17702	ENSMUSG00000042312	ILMN_2987984	S100a13	protein_coding	S100 calcium binding protein A13 Gene [Source:MGI (curated);Acc:MGI:109581]	FALSE	0	0	0	0	0	0	0	FALSE	FALSE	0	7.36625	7.23931	7.40484	7.24967	7.42469	7.19052	7.21071	7.174	7.412	7.38637	7.28476	7.24856	7.38126	7.56119	7.29801	7.31142	7.22965	7.286	7.37931	7.37139	7.44506	0	-0.048505	-0.0712302	-0.0302364	0.0766889	-0.0611101	0.0617896	0.949409	0.921291	0.958005	0.719704	0.888028
23094	ENSMUSG00000005716	ILMN_1218223	Pvalb	protein_coding	parvalbumin Gene [Source:MGI (curated);Acc:MGI:97821]	FALSE	0	0	0	0	0	0	0	FALSE	FALSE	0	6.61389	6.60783	6.60049	6.67465	6.56633	6.61869	6.58748	6.59761	6.59211	6.62325	6.6192	6.56543	6.53896	6.58256	6.71456	6.57577	6.58884	6.54204	6.58803	6.63968	6.56872	0	0.0124872	-0.0150045	-0.00477707	0.00462293	-0.0385179	-0.00859264	0.978569	0.978279	0.98632	0.979056	0.854369
22919	ENSMUSG00000030246	ILMN_2660466	Ldhb	protein_coding	lactate dehydrogenase B Gene [Source:MGI (curated);Acc:MGI:96763]	FALSE	6757.44	2326.97	2664.42	4587.76	2558.68	-1.43667	-0.842142	TRUE	TRUE	-19624.6	10.5156	10.5996	10.5356	10.4146	10.5094	10.3413	10.3987	10.3097	10.6876	10.0921	10.3041	10.6225	10.4855	10.4466	9.56539	10.3194	10.133	10.5172	10.4998	10.4233	10.4561	0	-0.128492	-0.0849251	-0.210741	-0.38444	-0.227088	-0.0905727	0.946448	0.972609	0.829112	0.361083	0.799066
18103	ENSMUSG00000045104	ILMN_2660466	AC129205.1	pseudogene		FALSE	904.237	312.099	387.255	22.0148	11.8036	-1.36815	-0.846019	TRUE	TRUE	-1605.5	10.5156	10.5996	10.5356	10.4146	10.5094	10.3413	10.3987	10.3097	10.6876	10.0921	10.3041	10.6225	10.4855	10.4466	9.56539	10.3194	10.133	10.5172	10.4998	10.4233	10.4561	0	-0.128492	-0.0849251	-0.210741	-0.38444	-0.227088	-0.0905727	0.946448	0.972609	0.829112	0.361083	0.799066
10403	ENSMUSG00000035557	ILMN_2661214	Krt17	protein_coding	keratin 17 Gene [Source:MGI (curated);Acc:MGI:96691]	FALSE	0	2.88193	3.4	3.4061	3.12943	2.04997	-0.0935592	FALSE	FALSE	9.81186	7.96168	8.11247	8.08248	8.12415	8.27881	8.1122	8.02129	8.10973	7.91157	8.33717	7.90377	7.83755	7.74195	7.94604	8.42461	7.89972	7.75721	7.8063	7.82114	7.79906	7.73238	0	0.119514	-0.0380109	-0.0260452	-0.0146766	-0.231132	-0.268012	0.929135	0.985396	0.981485	0.981142	0.675911
30318	ENSMUSG00000027702	ILMN_2519746 / ILMN_2786469	Lrrc34	protein_coding	leucine rich repeat containing 34 Gene [Source:MGI (curated);Acc:MGI:1919077]	FALSE	302.03	178.845	89.1772	165.705	39.2958	-1.16638	-2.04859	TRUE	TRUE	-1602.2	7.78563	7.91497	7.91038	7.72169	7.87657	7.94372	7.7346	7.7287	7.76432	7.69246	7.61178	7.69712	7.63877	7.6114	7.50958	7.65316	7.50701	7.57342	7.66223	7.6381	7.49001	0	-0.0229976	-0.127785	-0.203204	-0.283742	-0.292463	-0.273546	0.972899	0.721124	0.227565	0.0196164	0.0189781
12867	ENSMUSG00000026380	ILMN_2769832	Tcfcp2l1	protein_coding	transcription factor CP2-like 1 Gene [Source:MGI Symbol;Acc:MGI:2444691]	TRUE	59.7691	80.6733	24.3652	25.8665	12.5831	-0.183281	-0.983994	FALSE	TRUE	-55.3888	9.8614	10.2379	10.154	10.1445	10.2578	10.2508	10.0841	9.9903	10.0303	9.98472	9.967	10.0036	10.0024	10.0702	9.95819	10.0351	9.86598	9.91278	9.92452	9.64739	9.72692	0	0.133272	-0.0495216	-0.0993216	-0.0741602	-0.146493	-0.318159	0.84381	0.959262	0.811861	0.753582	0.632583
14899	ENSMUSG00000012396	ILMN_2706623 / ILMN_1245732	Nanog	protein_coding	Nanog homeobox Gene [Source:MGI (curated);Acc:MGI:1919200]	TRUE	1055.71	212.695	209.083	568.578	170.641	-2.3182	-1.7305	TRUE	TRUE	-7267.24	7.56618	7.63676	7.48022	7.52776	7.56236	7.32057	7.3253	7.23332	7.31237	7.22631	7.32746	7.13744	7.17725	7.23124	7.68559	7.28492	7.2232	7.3218	7.28835	7.18175	7.13811	0	-0.0908246	-0.270727	-0.330652	-0.196362	-0.284416	-0.358321	0.924844	0.569385	0.254275	0.393918	0.305912
9651	ENSMUSG00000042417	ILMN_2736471	Ccno	protein_coding	cyclin O Gene [Source:MGI Symbol;Acc:MGI:2145534]	FALSE	3.4126	10.2	8.79802	8.71667	14.8716	1.25055	0.707915	TRUE	TRUE	35.2867	7.70496	7.87297	7.69535	7.56058	7.70893	7.61095	7.36148	7.34454	7.31398	7.55775	7.39613	7.2697	7.29606	7.2561	7.65799	7.29018	7.278	7.21882	7.31986	7.2342	7.32407	0	-0.130937	-0.417757	-0.3499	-0.354373	-0.495424	-0.465048	0.854406	0.0651227	0.111494	0.0521571	0.0056841
22499	ENSMUSG00000018899	ILMN_2624100 / ILMN_2649068 / ILMN_2649067 / ILMN_2834777 / ILMN_2599782	Irf1	protein_coding	interferon regulatory factor 1 Gene [Source:MGI (curated);Acc:MGI:96590]	TRUE	68.5479	117.685	127.841	95.9637	241.912	0.831505	1.32492	TRUE	TRUE	606.335	9.49479	9.846	9.35373	9.32802	9.14088	9.11466	9.11168	8.99789	9.04229	9.09271	9.03044	8.94424	9.05192	9.00182	9.58834	8.94902	9.01467	8.99246	9.02861	9.02504	9.02102	0	-0.37032	-0.514219	-0.542378	-0.350811	-0.579452	-0.539948	0.700118	0.180964	0.074806	0.196328	0.0307843
16861	ENSMUSG00000033446	ILMN_2792601	Lpar6	protein_coding	lysophosphatidic acid receptor 6 Gene [Source:MGI Symbol;Acc:MGI:1914418]	FALSE	73.295	126	239.526	42.5652	181.74	1.30651	2.06855	TRUE	TRUE	1510.74	8.22314	8.16876	8.33177	8.05775	8.01303	7.70904	7.92049	7.85635	7.85175	7.75816	7.8271	7.84244	7.68123	7.81219	8.04123	7.75045	7.60733	7.66196	7.59844	7.70489	7.55147	0	-0.314614	-0.365026	-0.431988	-0.396342	-0.567977	-0.622954	0.570508	0.170133	0.029152	0.0277765	0.00154989
14676	ENSMUSG00000028635	ILMN_2723965	Edn2	protein_coding	endothelin 2 Gene [Source:MGI (curated);Acc:MGI:95284]	FALSE	0	14.2	7.42857	3.8	2.65556	3.56246	-0.392941	TRUE	FALSE	56.4258	6.96703	7.43609	7.56156	6.92608	6.89813	6.79087	6.80666	6.72925	6.76015	6.72472	6.73204	6.65367	6.83266	6.56325	6.75132	6.6563	6.62122	6.56548	6.69983	6.63331	6.53022	0	-0.449862	-0.556205	-0.61808	-0.605815	-0.707225	-0.700437	0.332196	0.035813	0.00824444	0.00552378	0.00124393
18622	ENSMUSG00000021848	ILMN_2691752	Otx2	protein_coding	orthodenticle homolog 2 (Drosophila) Gene [Source:MGI (curated);Acc:MGI:97451]	TRUE	165.516	318.148	395.817	689.273	477.094	1.10423	-0.529874	TRUE	FALSE	134.98	9.35486	9.64462	9.30398	9.01506	9.11948	8.9943	8.79863	8.74494	8.95012	8.62697	8.57058	8.80915	8.66243	8.73634	8.57556	8.6668	8.35561	8.65777	8.64364	8.59681	8.4775	0	-0.39154	-0.603254	-0.765585	-0.776379	-0.874425	-0.861837	0.38589	0.0071096	0.000398639	0.000231145	6.4347e-05
27526	ENSMUSG00000049929	ILMN_1242617	Lpar4	protein_coding	lysophosphatidic acid receptor 4 Gene [Source:MGI (curated);Acc:MGI:1925384]	FALSE	19.0117	19.0068	17.419	50.8828	265.2	-0.0587662	2.35918	FALSE	TRUE	393.211	8.76675	8.91621	8.91092	8.76423	8.67771	8.7651	8.54971	8.51744	8.43042	8.38946	8.22352	8.1284	8.02223	7.98015	8.3719	7.86614	7.91502	7.8217	7.77585	7.90433	7.70593	0	-0.128947	-0.365436	-0.617498	-0.739869	-0.997005	-1.06926	0.857276	0.164582	0.00138212	0.000124961	3.92857e-06
5236	ENSMUSG00000042745	ILMN_2672190	Id1	protein_coding	inhibitor of DNA binding 1 Gene [Source:MGI (curated);Acc:MGI:96396]	TRUE	81.0943	553.771	1223.38	155.613	263.6	3.43777	0.756606	TRUE	TRUE	8013.38	9.00927	9.44943	9.1643	8.46884	8.41547	8.44298	8.02844	8.12046	8.11381	8.19256	7.94983	8.03112	8.01573	8.04714	8.07358	8.01693	7.77929	7.87706	8.01693	7.98708	8.04585	0	-0.765238	-1.12009	-1.14983	-1.16218	-1.31657	-1.19105	0.000527937	2.69503e-06	8.78388e-07	3.68678e-07	6.24683e-08
11323	ENSMUSG00000019997	ILMN_1238215 / ILMN_2909150	Ctgf	protein_coding	connective tissue growth factor Gene [Source:MGI (curated);Acc:MGI:95537]	FALSE	110.127	222.418	517.192	32.1889	157.563	1.73845	2.25628	TRUE	TRUE	3317.61	9.3432	9.28876	9.01743	8.53641	8.48211	8.55753	8.17288	8.21712	8.27153	8.37548	8.21762	8.28588	8.05522	8.25735	8.43402	8.14479	8.2328	8.39549	8.09559	8.02779	7.76168	0	-0.691113	-0.995954	-0.92347	-0.967599	-0.958768	-1.25478	0.0150568	9.65093e-05	0.000109154	4.47603e-05	4.35085e-05
[truncated: 34 more columns]
